# Supplementary material for: Establishment of two oxaliplatin-resistant gallbladder cancer cell lines and comprehensive analysis of dysregulated genes
Source: Open Med (Wars). 2023 Sep 27;18(1):20230690. doi: 10.1515/med-2023-0690 (PMC10541806; doi:10.1515/med-2023-0690)
Supplement: Supplementary Table [file med-2023-0690-sm.xlsx]

## Sheet: Sheet1
Table S1. FC values of all DGs in resistant cell group. G2: resistant group, G1: sensitive group
gene id	gene name	log2FC	updown
ENSG00000171759	PAH	-9.26027	DOWN
ENSG00000101134	DOK5	-7.8928	DOWN
ENSG00000273003	ARL2-SNX15	7.68281	UP
ENSG00000283795	MIR4426	7.21052	UP
ENSG00000278334	AC004080.14	-6.76067	DOWN
ENSG00000099399	MAGEB2	6.74722	UP
ENSG00000171557	FGG	-6.28	DOWN
ENSG00000285238	AC006064.6	-6.26001	DOWN
ENSG00000123561	SERPINA7	-5.80311	DOWN
ENSG00000013725	CD6	-5.70001	DOWN
ENSG00000153822	KCNJ16	-5.68155	DOWN
ENSG00000134339	SAA2	5.64382	UP
ENSG00000288611	NPBWR1	-5.54448	DOWN
ENSG00000160180	TFF3	-5.53008	DOWN
ENSG00000147869	CER1	-5.50929	DOWN
ENSG00000142405	NLRP12	5.42346	UP
ENSG00000171564	FGB	-5.36037	DOWN
ENSG00000179772	FOXS1	-5.30269	DOWN
ENSG00000243649	CFB	5.20438	UP
ENSG00000147041	SYTL5	-5.1998	DOWN
ENSG00000071991	CDH19	5.16048	UP
ENSG00000108342	CSF3	5.13861	UP
ENSG00000082397	EPB41L3	-5.11855	DOWN
ENSG00000167165	UGT1A6	5.07499	UP
ENSG00000188582	PAQR9	-5.07441	DOWN
ENSG00000161681	SHANK1	-4.98952	DOWN
ENSG00000115009	CCL20	4.97655	UP
ENSG00000145934	TENM2	-4.95023	DOWN
ENSG00000197408	CYP2B6	-4.93201	DOWN
ENSG00000057149	SERPINB3	4.90025	UP
ENSG00000157502	PWWP3B	-4.87517	DOWN
ENSG00000107317	PTGDS	-4.87191	DOWN
ENSG00000132693	CRP	-4.84665	DOWN
ENSG00000168542	COL3A1	-4.78731	DOWN
ENSG00000117152	RGS4	-4.76219	DOWN
ENSG00000253522	MIR3142HG	4.75497	UP
ENSG00000164741	DLC1	-4.75379	DOWN
ENSG00000177182	CLVS1	-4.72738	DOWN
ENSG00000198574	SH2D1B	4.71262	UP
ENSG00000182985	CADM1	-4.69945	DOWN
ENSG00000255071	SAA2-SAA4	4.6701	UP
ENSG00000283515	AC020915.4	4.64043	UP
ENSG00000014257	ACP3	4.62569	UP
ENSG00000173432	SAA1	4.58057	UP
ENSG00000263244	AC087190.3	-4.5653	DOWN
ENSG00000225548	LINC01980	4.54201	UP
ENSG00000277966	AC004080.12	-4.53359	DOWN
ENSG00000196549	MME	4.52014	UP
ENSG00000175264	CHST1	-4.48899	DOWN
ENSG00000197245	FAM110D	-4.48749	DOWN
ENSG00000229498	AC105053.1	-4.46868	DOWN
ENSG00000241644	INMT	-4.46868	DOWN
ENSG00000135744	AGT	-4.45157	DOWN
ENSG00000147234	FRMPD3	-4.44716	DOWN
ENSG00000125851	PCSK2	4.4014	UP
ENSG00000170989	S1PR1	4.38467	UP
ENSG00000280778	AC243547.3	4.36118	UP
ENSG00000261327	AC134312.5	-4.33743	DOWN
ENSG00000104369	JPH1	-4.26614	DOWN
ENSG00000206073	SERPINB4	4.21419	UP
ENSG00000163734	CXCL3	4.15345	UP
ENSG00000138615	CILP	-4.11435	DOWN
ENSG00000232104	RFX3-AS1	-4.10156	DOWN
ENSG00000251095	AC093866.1	4.09577	UP
ENSG00000165495	PKNOX2	-4.08761	DOWN
ENSG00000121904	CSMD2	-4.08761	DOWN
ENSG00000241489	AC244197.3	-4.08674	DOWN
ENSG00000226380	AC016831.1	4.05608	UP
ENSG00000138670	RASGEF1B	4.05467	UP
ENSG00000074410	CA12	4.05001	UP
ENSG00000167613	LAIR1	4.04724	UP
ENSG00000137558	PI15	-4.03359	DOWN
ENSG00000279568	AC093525.9	4.0209	UP
ENSG00000106034	CPED1	3.97579	UP
ENSG00000163873	GRIK3	-3.96286	DOWN
ENSG00000272871	AL159169.2	-3.95598	DOWN
ENSG00000287937	AC079753.2	3.95398	UP
ENSG00000275173	AC243571.1	-3.94515	DOWN
ENSG00000157087	ATP2B2	-3.94467	DOWN
ENSG00000263934	SNORD3A	3.93109	UP
ENSG00000162745	OLFML2B	-3.93021	DOWN
ENSG00000284671	AC009093.9	3.92524	UP
ENSG00000134207	SYT6	-3.89864	DOWN
ENSG00000141052	MYOCD	-3.89864	DOWN
ENSG00000164400	CSF2	3.89693	UP
ENSG00000147485	PXDNL	-3.87018	DOWN
ENSG00000149256	TENM4	-3.86272	DOWN
ENSG00000157551	KCNJ15	-3.85709	DOWN
ENSG00000273088	AL713999.2	-3.85592	DOWN
ENSG00000274422	AC245060.5	-3.85191	DOWN
ENSG00000147223	RIPPLY1	-3.85147	DOWN
ENSG00000130176	CNN1	-3.85133	DOWN
ENSG00000280414	AC018470.1	3.8322	UP
ENSG00000285269	AL160269.1	3.831	UP
ENSG00000149646	CNBD2	-3.81908	DOWN
ENSG00000151882	CCL28	3.78653	UP
ENSG00000165376	CLDN2	-3.77332	DOWN
ENSG00000230804	CDRT15P14	-3.77096	DOWN
ENSG00000259405	ISCA1P4	-3.76824	DOWN
ENSG00000133636	NTS	-3.76336	DOWN
ENSG00000161132	AC007663.1	3.75653	UP
ENSG00000235280	MCF2L-AS1	3.75653	UP
ENSG00000183908	LRRC55	3.75514	UP
ENSG00000151967	SCHIP1	-3.75315	DOWN
ENSG00000278621	AC037198.2	-3.75177	DOWN
ENSG00000117707	PROX1	-3.75177	DOWN
ENSG00000253898	LINC01419	3.74748	UP
ENSG00000279528	AC115618.3	-3.73625	DOWN
ENSG00000135406	PRPH	3.73264	UP
ENSG00000229162	RUNX3-AS1	-3.72579	DOWN
ENSG00000160097	FNDC5	-3.7242	DOWN
ENSG00000222000	AC092675.1	3.71801	UP
ENSG00000124568	SLC17A1	-3.71727	DOWN
ENSG00000228960	OR2A9P	-3.71024	DOWN
ENSG00000123572	NRK	-3.7101	DOWN
ENSG00000076770	MBNL3	-3.70215	DOWN
ENSG00000265107	GJA5	-3.69933	DOWN
ENSG00000069122	ADGRF5	3.69749	UP
ENSG00000189157	FAM47E	-3.69027	DOWN
ENSG00000151067	CACNA1C	-3.67717	DOWN
ENSG00000128918	ALDH1A2	3.66336	UP
ENSG00000268583	AC011466.1	3.66099	UP
ENSG00000255666	LINC02700	-3.65913	DOWN
ENSG00000286626	AC090469.1	3.65405	UP
ENSG00000265766	CXADRP3	-3.65226	DOWN
ENSG00000124491	F13A1	-3.64554	DOWN
ENSG00000180044	C3orf80	-3.64554	DOWN
ENSG00000186652	PRG2	3.63731	UP
ENSG00000171560	FGA	-3.6344	DOWN
ENSG00000178031	ADAMTSL1	-3.63406	DOWN
ENSG00000050730	TNIP3	3.6311	UP
ENSG00000155269	GPR78	3.61459	UP
ENSG00000108950	FAM20A	3.60686	UP
ENSG00000279722	AC007342.7	-3.60353	DOWN
ENSG00000215009	ACSM4	3.6031	UP
ENSG00000117115	PADI2	-3.60244	DOWN
ENSG00000265478	AC107982.3	-3.59635	DOWN
ENSG00000226708	AC073409.1	3.5953	UP
ENSG00000196406	SPANXD	-3.5883	DOWN
ENSG00000179542	SLITRK4	-3.5883	DOWN
ENSG00000233725	NRAD1	-3.58276	DOWN
ENSG00000273437	AC108673.3	-3.57484	DOWN
ENSG00000166396	SERPINB7	3.56078	UP
ENSG00000181222	POLR2A	-3.55311	DOWN
ENSG00000138622	HCN4	-3.5468	DOWN
ENSG00000155962	CLIC2	3.54264	UP
ENSG00000154930	ACSS1	-3.53694	DOWN
ENSG00000169035	KLK7	-3.52962	DOWN
ENSG00000160219	GAB3	-3.52937	DOWN
ENSG00000205181	LINC00654	-3.52937	DOWN
ENSG00000250961	AC025470.2	3.51484	UP
ENSG00000248919	ATP5MF-PTCD1	-3.51259	DOWN
ENSG00000197360	ZNF98	3.51024	UP
ENSG00000171033	PKIA	3.51017	UP
ENSG00000221866	PLXNA4	-3.50528	DOWN
ENSG00000225401	TGIF2P1	-3.48829	DOWN
ENSG00000163739	CXCL1	3.48704	UP
ENSG00000141750	STAC2	-3.48256	DOWN
ENSG00000273456	AC064836.2	3.47823	UP
ENSG00000163823	CCR1	-3.47554	DOWN
ENSG00000259531	AC022306.1	-3.45117	DOWN
ENSG00000265784	AC006441.3	3.44769	UP
ENSG00000101096	NFATC2	-3.44624	DOWN
ENSG00000268614	AC008878.2	-3.42261	DOWN
ENSG00000260645	AL359715.2	-3.42024	DOWN
ENSG00000168484	SFTPC	-3.41943	DOWN
ENSG00000248890	HHIP-AS1	-3.4146	DOWN
ENSG00000261168	AL592424.1	-3.41246	DOWN
ENSG00000258691	AL355102.2	-3.40452	DOWN
ENSG00000279400	AC008957.3	-3.40452	DOWN
ENSG00000126860	EVI2A	-3.40452	DOWN
ENSG00000236963	LINC01141	-3.40452	DOWN
ENSG00000137273	FOXF2	3.39982	UP
ENSG00000247473	CARS1-AS1	-3.39607	DOWN
ENSG00000287804	Z98745.2	-3.39607	DOWN
ENSG00000270426	AC099343.2	3.3931	UP
ENSG00000240694	PNMA2	3.38892	UP
ENSG00000279086	AC073130.3	3.38886	UP
ENSG00000082684	SEMA5B	-3.38213	DOWN
ENSG00000246523	FZD4-DT	-3.38121	DOWN
ENSG00000196172	ZNF681	3.37804	UP
ENSG00000117069	ST6GALNAC5	-3.36787	DOWN
ENSG00000164089	ETNPPL	-3.36725	DOWN
ENSG00000189001	SBSN	-3.36707	DOWN
ENSG00000235888	AF064858.1	-3.35456	DOWN
ENSG00000144355	DLX1	3.35262	UP
ENSG00000137809	ITGA11	-3.35203	DOWN
ENSG00000198157	HMGN5	3.34861	UP
ENSG00000009694	TENM1	-3.3418	DOWN
ENSG00000148346	LCN2	3.33692	UP
ENSG00000268104	SLC6A14	3.32965	UP
ENSG00000287496	AC093227.3	-3.32909	DOWN
ENSG00000268107	AC003005.1	3.30335	UP
ENSG00000231964	AL731567.1	3.2838	UP
ENSG00000271723	MROH7-TTC4	3.27936	UP
ENSG00000254788	CKLF-CMTM1	3.27872	UP
ENSG00000245748	AC097382.2	3.27477	UP
ENSG00000263847	AP005899.1	-3.27459	DOWN
ENSG00000250482	DUX4L51	-3.26708	DOWN
ENSG00000273025	AC009690.3	-3.26708	DOWN
ENSG00000235370	DNM1P51	-3.26708	DOWN
ENSG00000276649	AL117335.1	-3.2664	DOWN
ENSG00000247324	AC010547.1	3.26105	UP
ENSG00000251350	LINC02475	3.25173	UP
ENSG00000168243	GNG4	3.24719	UP
ENSG00000223742	AC112495.1	3.24719	UP
ENSG00000105695	MAG	-3.24488	DOWN
ENSG00000162460	TMEM82	-3.24405	DOWN
ENSG00000269416	LINC01224	3.24311	UP
ENSG00000235142	LINC02532	-3.24223	DOWN
ENSG00000005102	MEOX1	-3.22741	DOWN
ENSG00000285663	AC108457.1	3.2261	UP
ENSG00000152766	ANKRD22	3.22531	UP
ENSG00000257179	HMGN2P6	3.22105	UP
ENSG00000159239	AC005041.1	3.21962	UP
ENSG00000198939	ZFP2	3.21597	UP
ENSG00000134242	PTPN22	3.21597	UP
ENSG00000061337	LZTS1	-3.21033	DOWN
ENSG00000178033	CALHM5	3.21024	UP
ENSG00000214128	TMEM213	-3.20649	DOWN
ENSG00000174498	IGDCC3	3.19065	UP
ENSG00000247728	AC091057.2	-3.18849	DOWN
ENSG00000273428	AC004832.6	-3.18179	DOWN
ENSG00000259207	ITGB3	-3.17805	DOWN
ENSG00000145284	SCD5	-3.1777	DOWN
ENSG00000146221	TCTE1	-3.17531	DOWN
ENSG00000243686	RPLP1P11	3.17286	UP
ENSG00000260441	AC020978.2	-3.17181	DOWN
ENSG00000136883	KIF12	-3.16979	DOWN
ENSG00000157703	SVOPL	-3.1484	DOWN
ENSG00000168367	LINC00917	3.14287	UP
ENSG00000267645	AC105052.3	3.14233	UP
ENSG00000063322	MED29	3.13834	UP
ENSG00000138964	PARVG	-3.13719	DOWN
ENSG00000241112	RPL29P14	-3.13419	DOWN
ENSG00000181123	AC004832.1	-3.13419	DOWN
ENSG00000167244	IGF2	-3.12799	DOWN
ENSG00000286905	AC108488.2	-3.1204	DOWN
ENSG00000281357	ARRDC3-AS1	-3.11944	DOWN
ENSG00000224292	AF196972.1	-3.11766	DOWN
ENSG00000215529	EFCAB8	-3.115	DOWN
ENSG00000255245	FXYD6-FXYD2	-3.115	DOWN
ENSG00000168350	DEGS2	-3.115	DOWN
ENSG00000100987	VSX1	-3.115	DOWN
ENSG00000254656	RTL1	-3.115	DOWN
ENSG00000100024	UPB1	-3.115	DOWN
ENSG00000156140	ADAMTS3	-3.115	DOWN
ENSG00000250786	SNHG18	-3.11435	DOWN
ENSG00000164220	F2RL2	3.11029	UP
ENSG00000244124	ATP1B3-AS1	3.10552	UP
ENSG00000250982	GAPDHP35	3.10552	UP
ENSG00000259687	LINC01220	-3.10344	DOWN
ENSG00000277581	AL023803.3	3.10034	UP
ENSG00000169562	GJB1	-3.09942	DOWN
ENSG00000102935	ZNF423	-3.09703	DOWN
ENSG00000260757	AC093520.1	-3.09683	DOWN
ENSG00000044524	EPHA3	3.09514	UP
ENSG00000102145	GATA1	3.09514	UP
ENSG00000198216	CACNA1E	3.09514	UP
ENSG00000286406	AC138776.1	3.09514	UP
ENSG00000135842	NIBAN1	3.08515	UP
ENSG00000183784	DOCK8-AS1	-3.07495	DOWN
ENSG00000116039	ATP6V1B1	-3.07495	DOWN
ENSG00000266441	AP005205.2	-3.07495	DOWN
ENSG00000127324	TSPAN8	3.07474	UP
ENSG00000183578	TNFAIP8L3	-3.07388	DOWN
ENSG00000166589	CDH16	-3.05888	DOWN
ENSG00000224259	LINC01133	3.05794	UP
ENSG00000250381	UNC93B4	3.05536	UP
ENSG00000216867	RPL22P12	3.03912	UP
ENSG00000278530	CHMP1B2P	3.03355	UP
ENSG00000109610	SOD3	3.03354	UP
ENSG00000185056	C5orf47	-3.0327	DOWN
ENSG00000226777	FAM30A	-3.03189	DOWN
ENSG00000251002	AC244502.1	-3.03189	DOWN
ENSG00000110427	KIAA1549L	-3.02434	DOWN
ENSG00000169429	CXCL8	3.02373	UP
ENSG00000231738	TSPAN19	3.02364	UP
ENSG00000253483	AC104561.2	-3.02203	DOWN
ENSG00000256299	AC073912.2	-3.02203	DOWN
ENSG00000288063	AC099050.1	3.01046	UP
ENSG00000224057	EGFR-AS1	-3.00891	DOWN
ENSG00000153446	C16orf89	-3.00062	DOWN
ENSG00000169918	OTUD7A	-2.99899	DOWN
ENSG00000278927	FP236240.1	2.99522	UP
ENSG00000123243	ITIH5	-2.98988	DOWN
ENSG00000287908	AC025165.6	-2.98988	DOWN
ENSG00000284649	AC009093.8	-2.98797	DOWN
ENSG00000135973	GPR45	-2.98797	DOWN
ENSG00000278998	AC099552.4	-2.98183	DOWN
ENSG00000257829	AC121757.1	-2.97631	DOWN
ENSG00000171385	KCND3	2.97096	UP
ENSG00000127954	STEAP4	-2.96712	DOWN
ENSG00000229321	AC008269.1	-2.96672	DOWN
ENSG00000269356	AL356740.2	2.96229	UP
ENSG00000007062	PROM1	-2.96163	DOWN
ENSG00000262560	AC018512.1	2.95955	UP
ENSG00000124253	PCK1	-2.95371	DOWN
ENSG00000259138	AL049780.2	2.94841	UP
ENSG00000253746	AC091182.2	-2.94515	DOWN
ENSG00000258081	AL110292.1	-2.94515	DOWN
ENSG00000286282	AC021733.4	-2.94515	DOWN
ENSG00000109832	DDX25	-2.94515	DOWN
ENSG00000228674	PPIAP59	-2.94515	DOWN
ENSG00000186891	TNFRSF18	-2.94515	DOWN
ENSG00000137869	CYP19A1	-2.94447	DOWN
ENSG00000214108	TPT1P5	2.93683	UP
ENSG00000173261	PLAC8L1	2.93683	UP
ENSG00000286672	AL096712.2	2.93683	UP
ENSG00000177447	CBX3P1	2.93101	UP
ENSG00000165617	DACT1	2.93012	UP
ENSG00000166535	A2ML1	2.92988	UP
ENSG00000186442	KRT3	-2.92895	DOWN
ENSG00000260927	AC009107.2	2.92791	UP
ENSG00000258791	LINC00520	2.92598	UP
ENSG00000205420	KRT6A	2.92561	UP
ENSG00000130600	H19	-2.92543	DOWN
ENSG00000132274	TRIM22	2.9202	UP
ENSG00000257341	AL928654.3	2.91856	UP
ENSG00000106066	CPVL	2.91661	UP
ENSG00000079689	SCGN	-2.91428	DOWN
ENSG00000154485	MMP21	-2.91414	DOWN
ENSG00000164946	FREM1	-2.90805	DOWN
ENSG00000285827	AP001267.5	-2.907	DOWN
ENSG00000163359	COL6A3	-2.90386	DOWN
ENSG00000170899	GSTA4	-2.90376	DOWN
ENSG00000154027	AK5	-2.9028	DOWN
ENSG00000184408	KCND2	2.90224	UP
ENSG00000206113	CFAP99	-2.89718	DOWN
ENSG00000162366	PDZK1IP1	2.89519	UP
ENSG00000273901	AC012313.9	-2.89126	DOWN
ENSG00000227619	AL391056.1	2.88663	UP
ENSG00000185015	CA13	2.88534	UP
ENSG00000224729	PCOLCE-AS1	-2.88229	DOWN
ENSG00000285231	OOSP3	-2.88143	DOWN
ENSG00000117600	PLPPR4	-2.88143	DOWN
ENSG00000279693	AC099521.2	-2.88143	DOWN
ENSG00000234936	AC010883.1	-2.87424	DOWN
ENSG00000196361	ELAVL3	2.86351	UP
ENSG00000163449	TMEM169	2.86289	UP
ENSG00000053108	FSTL4	-2.86213	DOWN
ENSG00000233695	GAS6-AS1	2.86004	UP
ENSG00000079308	TNS1	-2.8588	DOWN
ENSG00000116774	OLFML3	-2.85847	DOWN
ENSG00000261644	AC007728.2	-2.85803	DOWN
ENSG00000286764	AC188617.2	-2.85803	DOWN
ENSG00000287045	AC072028.1	-2.85803	DOWN
ENSG00000215183	MSMP	-2.85304	DOWN
ENSG00000188624	IGFL3	-2.85131	DOWN
ENSG00000197635	DPP4	-2.85131	DOWN
ENSG00000204623	ZNRD1ASP	2.85047	UP
ENSG00000163220	S100A9	2.84915	UP
ENSG00000279277	AC012020.1	-2.84597	DOWN
ENSG00000231473	RB1-DT	2.84411	UP
ENSG00000240787	AC092916.2	2.84411	UP
ENSG00000283782	AC116366.2	-2.84165	DOWN
ENSG00000184502	GAST	2.83752	UP
ENSG00000267344	AC003070.1	2.83752	UP
ENSG00000177494	ZBED2	2.83681	UP
ENSG00000228204	AC004830.2	-2.8367	DOWN
ENSG00000236035	NSA2P1	-2.83402	DOWN
ENSG00000272768	AC004854.2	-2.83402	DOWN
ENSG00000102271	KLHL4	-2.83253	DOWN
ENSG00000259407	AC021739.2	2.8311	UP
ENSG00000060566	CREB3L3	2.83028	UP
ENSG00000231013	SCTR-AS1	-2.82912	DOWN
ENSG00000166104	AC126323.1	-2.82725	DOWN
ENSG00000225913	AL138767.3	-2.82176	DOWN
ENSG00000286071	AL136171.2	-2.82176	DOWN
ENSG00000183876	ARSI	2.82029	UP
ENSG00000236404	VLDLR-AS1	-2.8191	DOWN
ENSG00000286989	AL691432.4	2.81776	UP
ENSG00000288086	AL157414.4	2.81776	UP
ENSG00000273046	AC012531.2	2.81704	UP
ENSG00000239969	AC091390.3	2.81516	UP
ENSG00000204538	PSORS1C2	-2.80959	DOWN
ENSG00000171121	KCNMB3	-2.80754	DOWN
ENSG00000219085	NPM1P37	-2.80413	DOWN
ENSG00000163735	CXCL5	2.80316	UP
ENSG00000227145	IL21-AS1	-2.80242	DOWN
ENSG00000146938	NLGN4X	-2.80055	DOWN
ENSG00000163554	SPTA1	2.7997	UP
ENSG00000092067	CEBPE	-2.79713	DOWN
ENSG00000175489	LRRC25	-2.79713	DOWN
ENSG00000230131	LINC02641	-2.79713	DOWN
ENSG00000279660	AC005703.5	-2.79713	DOWN
ENSG00000176381	PRR18	-2.79713	DOWN
ENSG00000157542	KCNJ6	-2.79695	DOWN
ENSG00000274528	AC090970.2	-2.79519	DOWN
ENSG00000131771	PPP1R1B	-2.79499	DOWN
ENSG00000256514	AP003419.1	2.79415	UP
ENSG00000145920	CPLX2	2.7926	UP
ENSG00000250155	AC008957.1	2.79102	UP
ENSG00000104368	PLAT	2.79018	UP
ENSG00000286437	AF111169.4	-2.78929	DOWN
ENSG00000200084	SNORD68	-2.78084	DOWN
ENSG00000154451	GBP5	2.77907	UP
ENSG00000124256	ZBP1	-2.77703	DOWN
ENSG00000238048	ART2P	-2.77537	DOWN
ENSG00000112299	VNN1	2.77311	UP
ENSG00000171403	KRT9	2.77188	UP
ENSG00000198796	ALPK2	-2.77149	DOWN
ENSG00000279803	AC009090.5	2.77144	UP
ENSG00000240793	UBA52P8	-2.76487	DOWN
ENSG00000198021	SPANXA1	-2.76479	DOWN
ENSG00000231672	DIRC3	-2.76419	DOWN
ENSG00000163017	ACTG2	2.76152	UP
ENSG00000240877	RN7SL521P	2.75898	UP
ENSG00000080493	SLC4A4	-2.75528	DOWN
ENSG00000236091	LINC02243	-2.7524	DOWN
ENSG00000174403	MIR1-1HG-AS1	-2.7524	DOWN
ENSG00000134853	PDGFRA	-2.7524	DOWN
ENSG00000064692	SNCAIP	-2.7524	DOWN
ENSG00000134532	SOX5	-2.7524	DOWN
ENSG00000226453	LINC02542	-2.7524	DOWN
ENSG00000266365	AC053481.3	2.75239	UP
ENSG00000231704	AC004895.1	2.75239	UP
ENSG00000273489	AC008264.2	2.75239	UP
ENSG00000243811	APOBEC3D	-2.75202	DOWN
ENSG00000188305	PEAK3	-2.75202	DOWN
ENSG00000143469	SYT14	-2.75194	DOWN
ENSG00000213714	FAM209B	-2.75182	DOWN
ENSG00000225649	AC064875.1	-2.75182	DOWN
ENSG00000250444	CCT5P1	2.74598	UP
ENSG00000188649	CC2D2B	2.74598	UP
ENSG00000126838	PZP	-2.7457	DOWN
ENSG00000203697	CAPN8	2.74	UP
ENSG00000280402	AC093525.10	2.73922	UP
ENSG00000258136	AC007622.2	2.73912	UP
ENSG00000227431	CSE1L-AS1	2.73264	UP
ENSG00000231826	LINC01819	2.73264	UP
ENSG00000237188	AC242426.2	2.73264	UP
ENSG00000248719	AC021127.1	2.73264	UP
ENSG00000253258	AC068228.1	2.73264	UP
ENSG00000223878	PPIAP53	2.73264	UP
ENSG00000144481	TRPM8	-2.72947	DOWN
ENSG00000143839	REN	-2.72464	DOWN
ENSG00000287037	AC097709.1	2.72399	UP
ENSG00000261175	LINC02188	-2.72105	DOWN
ENSG00000233379	AL139002.1	-2.7184	DOWN
ENSG00000197565	COL4A6	-2.71062	DOWN
ENSG00000254844	AP000757.2	-2.7101	DOWN
ENSG00000270001	AL121894.2	2.70634	UP
ENSG00000153253	SCN3A	-2.69933	DOWN
ENSG00000177098	SCN4B	-2.69641	DOWN
ENSG00000275318	AL136981.2	-2.69423	DOWN
ENSG00000152433	ZNF547	2.69207	UP
ENSG00000272027	AC073218.1	-2.69175	DOWN
ENSG00000140835	CHST4	2.69015	UP
ENSG00000138271	GPR87	2.67691	UP
ENSG00000257176	AC009318.1	-2.67135	DOWN
ENSG00000257017	HP	-2.6704	DOWN
ENSG00000154438	ASZ1	-2.65988	DOWN
ENSG00000186377	CYP4X1	-2.65988	DOWN
ENSG00000235180	LINC00601	-2.65925	DOWN
ENSG00000236362	GAGE12F	-2.65925	DOWN
ENSG00000076716	GPC4	-2.65481	DOWN
ENSG00000186081	KRT5	-2.65439	DOWN
ENSG00000168481	LGI3	-2.65214	DOWN
ENSG00000119698	PPP4R4	-2.64721	DOWN
ENSG00000266473	AC007448.4	2.64696	UP
ENSG00000278989	AP001148.1	-2.64594	DOWN
ENSG00000233250	AC233728.1	-2.64541	DOWN
ENSG00000264990	AC005549.1	-2.64541	DOWN
ENSG00000267758	AC099811.4	-2.64541	DOWN
ENSG00000133083	DCLK1	-2.64501	DOWN
ENSG00000283413	AC008703.1	-2.64485	DOWN
ENSG00000095970	TREM2	-2.64485	DOWN
ENSG00000158683	PKD1L1	-2.64485	DOWN
ENSG00000272842	AL391834.1	-2.64282	DOWN
ENSG00000259941	AC084782.1	-2.64133	DOWN
ENSG00000106178	CCL24	2.64099	UP
ENSG00000279311	AC092999.1	2.64099	UP
ENSG00000163501	IHH	2.64099	UP
ENSG00000125895	TMEM74B	2.64099	UP
ENSG00000133661	SFTPD	2.64099	UP
ENSG00000149090	PAMR1	2.64099	UP
ENSG00000104722	NEFM	2.64099	UP
ENSG00000198183	BPIFA1	2.64047	UP
ENSG00000266283	AC091588.3	2.64038	UP
ENSG00000078725	BRINP1	-2.63725	DOWN
ENSG00000272662	AC073352.1	2.63636	UP
ENSG00000184185	KCNJ12	2.63307	UP
ENSG00000248079	DPH6-DT	-2.63166	DOWN
ENSG00000253167	WASHC5-AS1	-2.63166	DOWN
ENSG00000255566	AC135279.2	-2.63166	DOWN
ENSG00000266677	AC087164.1	-2.63166	DOWN
ENSG00000268324	LRRC2-AS1	-2.63166	DOWN
ENSG00000258982	AL133523.1	2.62528	UP
ENSG00000060558	GNA15	-2.62432	DOWN
ENSG00000149527	PLCH2	-2.61963	DOWN
ENSG00000230697	SAP18P3	2.61832	UP
ENSG00000279930	AL032819.2	2.61832	UP
ENSG00000235865	GSN-AS1	2.6176	UP
ENSG00000225450	AL021707.1	-2.61755	DOWN
ENSG00000262648	PHBP15	-2.61755	DOWN
ENSG00000282100	HSP90AB4P	-2.61755	DOWN
ENSG00000187997	C17orf99	-2.61452	DOWN
ENSG00000270031	AL020997.3	2.61085	UP
ENSG00000253270	AC090541.1	2.61085	UP
ENSG00000205794	AC098591.2	2.61085	UP
ENSG00000268509	AC026202.3	-2.6104	DOWN
ENSG00000090382	LYZ	2.60835	UP
ENSG00000171357	LURAP1	-2.60762	DOWN
ENSG00000157570	TSPAN18	-2.60762	DOWN
ENSG00000259062	ACTN1-AS1	-2.60353	DOWN
ENSG00000280039	RN7SKP23	-2.60353	DOWN
ENSG00000183018	SPNS2	-2.59861	DOWN
ENSG00000197085	NPSR1-AS1	-2.59799	DOWN
ENSG00000182118	FAM89A	-2.59661	DOWN
ENSG00000280080	TBC1D22A-AS1	2.5953	UP
ENSG00000122986	HVCN1	2.5953	UP
ENSG00000260325	HSPB9	2.5953	UP
ENSG00000064886	CHI3L2	-2.59514	DOWN
ENSG00000283900	TPTEP2-CSNK1E	2.59479	UP
ENSG00000196611	MMP1	2.59468	UP
ENSG00000163286	ALPG	-2.59279	DOWN
ENSG00000226068	HNRNPA3P4	-2.58914	DOWN
ENSG00000246548	LINC02288	-2.58914	DOWN
ENSG00000167117	ANKRD40CL	-2.58693	DOWN
ENSG00000237975	FLG-AS1	2.58282	UP
ENSG00000286095	SPEGNB	-2.58276	DOWN
ENSG00000107282	APBA1	2.57897	UP
ENSG00000284512	AC092718.8	-2.57693	DOWN
ENSG00000279700	AC131212.2	2.57513	UP
ENSG00000133135	RNF128	-2.57484	DOWN
ENSG00000262558	AC129507.3	-2.57484	DOWN
ENSG00000265008	AC011825.4	-2.57484	DOWN
ENSG00000227201	CNN2P1	-2.57382	DOWN
ENSG00000226147	TUBBP10	-2.57282	DOWN
ENSG00000283886	BX664615.2	-2.57236	DOWN
ENSG00000091129	NRCAM	2.57129	UP
ENSG00000211448	DIO2	2.56926	UP
ENSG00000170454	KRT75	-2.5675	DOWN
ENSG00000286638	AC123595.2	-2.56262	DOWN
ENSG00000169903	TM4SF4	-2.56037	DOWN
ENSG00000262681	AC005722.3	-2.5588	DOWN
ENSG00000243697	AC009108.1	-2.5588	DOWN
ENSG00000172940	SLC22A13	-2.5588	DOWN
ENSG00000186212	SOWAHB	2.55815	UP
ENSG00000253704	AC023632.2	-2.55812	DOWN
ENSG00000124939	SCGB2A1	2.55791	UP
ENSG00000225603	AC244394.1	2.55586	UP
ENSG00000178623	GPR35	2.55544	UP
ENSG00000153237	CCDC148	2.55524	UP
ENSG00000011083	SLC6A7	2.55211	UP
ENSG00000182836	PLCXD3	-2.55182	DOWN
ENSG00000233052	AL513304.1	-2.55085	DOWN
ENSG00000074211	PPP2R2C	2.5507	UP
ENSG00000172250	SERHL	2.5485	UP
ENSG00000084734	GCKR	2.54725	UP
ENSG00000277435	AC138649.2	-2.54441	DOWN
ENSG00000137960	GIPC2	-2.54441	DOWN
ENSG00000124602	UNC5CL	-2.54113	DOWN
ENSG00000224505	AC138150.1	2.54086	UP
ENSG00000260086	AC007611.1	-2.53835	DOWN
ENSG00000130052	STARD8	-2.53702	DOWN
ENSG00000275549	STPG3-AS1	-2.53629	DOWN
ENSG00000114200	BCHE	-2.53411	DOWN
ENSG00000215548	FRG1JP	2.5332	UP
ENSG00000217702	AC073263.1	2.5332	UP
ENSG00000253485	PCDHGA5	2.5332	UP
ENSG00000180574	EIF2S3B	-2.53231	DOWN
ENSG00000278318	ZNF229	2.53024	UP
ENSG00000249599	BMPR1B-DT	-2.53011	DOWN
ENSG00000284954	AL662884.3	-2.53011	DOWN
ENSG00000254471	AP001284.1	-2.53011	DOWN
ENSG00000267058	AC006213.2	-2.53011	DOWN
ENSG00000230417	LINC00595	-2.53011	DOWN
ENSG00000272609	AC016252.1	-2.53011	DOWN
ENSG00000143194	MAEL	-2.53011	DOWN
ENSG00000170956	CEACAM3	-2.53011	DOWN
ENSG00000260386	LDC1P	-2.53011	DOWN
ENSG00000214039	LINC02418	-2.53011	DOWN
ENSG00000142149	HUNK	-2.53011	DOWN
ENSG00000283992	SLURP2	-2.52952	DOWN
ENSG00000185640	KRT79	-2.52952	DOWN
ENSG00000274312	AC015722.2	-2.52943	DOWN
ENSG00000256262	USP30-AS1	-2.52943	DOWN
ENSG00000134769	DTNA	-2.52943	DOWN
ENSG00000266507	MIR4479	2.52572	UP
ENSG00000277232	GTSE1-DT	2.52572	UP
ENSG00000227082	LINC02798	2.52173	UP
ENSG00000197614	MFAP5	2.52122	UP
ENSG00000271943	AC098614.2	2.51989	UP
ENSG00000244879	GABPB1-AS1	-2.51985	DOWN
ENSG00000283696	AL592295.4	-2.51904	DOWN
ENSG00000282855	AC093591.3	2.51798	UP
ENSG00000125631	HTR5BP	2.51798	UP
ENSG00000279144	AC099667.1	2.51797	UP
ENSG00000130487	KLHDC7B	2.51538	UP
ENSG00000166670	MMP10	2.51482	UP
ENSG00000273036	AL390726.4	2.51478	UP
ENSG00000183668	PSG9	2.51478	UP
ENSG00000101306	MYLK2	-2.51398	DOWN
ENSG00000136114	THSD1	2.51233	UP
ENSG00000261116	AL049555.1	2.51177	UP
ENSG00000148848	ADAM12	2.51077	UP
ENSG00000107736	CDH23	2.51017	UP
ENSG00000164796	CSMD3	2.51017	UP
ENSG00000184357	H1-5	2.51017	UP
ENSG00000271141	AC010680.4	2.51017	UP
ENSG00000277247	AC083809.1	2.51017	UP
ENSG00000283071	LBHD2	2.51017	UP
ENSG00000287753	AC130307.1	2.51017	UP
ENSG00000244055	AC007566.1	-2.50249	DOWN
ENSG00000133048	CHI3L1	-2.49946	DOWN
ENSG00000107731	UNC5B	2.49807	UP
ENSG00000271964	AC090948.1	-2.49606	DOWN
ENSG00000198848	CES1	2.49249	UP
ENSG00000187479	C11orf96	-2.49244	DOWN
ENSG00000105472	CLEC11A	-2.48975	DOWN
ENSG00000163530	DPPA2	-2.48973	DOWN
ENSG00000217929	CICP18	-2.48904	DOWN
ENSG00000185666	SYN3	2.48851	UP
ENSG00000154188	ANGPT1	2.488	UP
ENSG00000103740	ACSBG1	-2.47777	DOWN
ENSG00000088827	SIGLEC1	-2.4767	DOWN
ENSG00000270813	NANOGNBP3	-2.47358	DOWN
ENSG00000162999	DUSP19	2.47266	UP
ENSG00000152092	ASTN1	2.47162	UP
ENSG00000142606	MMEL1	-2.47063	DOWN
ENSG00000237512	UNC5B-AS1	2.47044	UP
ENSG00000281103	TRG-AS1	2.46914	UP
ENSG00000198573	SPANXC	-2.468	DOWN
ENSG00000112499	SLC22A2	-2.46563	DOWN
ENSG00000262678	AC004771.4	-2.46557	DOWN
ENSG00000124564	SLC17A3	-2.4591	DOWN
ENSG00000273001	AL731533.2	-2.45402	DOWN
ENSG00000258919	AL049836.1	2.45089	UP
ENSG00000244255	AL645922.1	-2.44755	DOWN
ENSG00000126353	CCR7	-2.44715	DOWN
ENSG00000143546	S100A8	2.44624	UP
ENSG00000189064	GAGE2A	-2.44517	DOWN
ENSG00000081041	CXCL2	2.44218	UP
ENSG00000154654	NCAM2	-2.442	DOWN
ENSG00000286239	AC093884.1	2.43896	UP
ENSG00000040731	CDH10	2.43637	UP
ENSG00000218073	AL021407.2	-2.4351	DOWN
ENSG00000255455	AP003486.1	-2.43466	DOWN
ENSG00000206834	SNORA1	2.43079	UP
ENSG00000241607	AC245096.1	2.43079	UP
ENSG00000135439	AGAP2	-2.42976	DOWN
ENSG00000122711	SPINK4	2.42777	UP
ENSG00000286042	LCAL1	2.42718	UP
ENSG00000246627	CACNA1C-AS1	-2.42671	DOWN
ENSG00000248290	TNXA	-2.42498	DOWN
ENSG00000106560	GIMAP2	2.42196	UP
ENSG00000258944	AC004846.2	-2.41955	DOWN
ENSG00000056291	NPFFR2	2.41724	UP
ENSG00000255220	DDX18P5	2.41401	UP
ENSG00000179869	ABCA13	-2.41283	DOWN
ENSG00000232412	AL121601.1	-2.41178	DOWN
ENSG00000007306	CEACAM7	-2.41095	DOWN
ENSG00000170477	KRT4	-2.40797	DOWN
ENSG00000243406	MRPS31P5	-2.40735	DOWN
ENSG00000285542	AC013717.1	-2.40542	DOWN
ENSG00000149506	ZP1	-2.40411	DOWN
ENSG00000183379	SYNDIG1L	-2.40383	DOWN
ENSG00000236914	LINC01852	-2.40383	DOWN
ENSG00000261549	AC107954.1	2.40259	UP
ENSG00000167723	TRPV3	-2.39682	DOWN
ENSG00000260498	AC126696.3	-2.39622	DOWN
ENSG00000275381	AC019206.1	-2.39622	DOWN
ENSG00000275576	AL049539.1	-2.39622	DOWN
ENSG00000279993	AC078925.3	-2.39622	DOWN
ENSG00000287620	AC092053.4	-2.39622	DOWN
ENSG00000015413	DPEP1	-2.39622	DOWN
ENSG00000203435	E2F3P2	-2.39622	DOWN
ENSG00000230790	AC012456.2	-2.39622	DOWN
ENSG00000235023	AP001626.1	-2.39622	DOWN
ENSG00000253882	AC099548.2	-2.39622	DOWN
ENSG00000259151	CAP2P1	-2.39622	DOWN
ENSG00000112309	B3GAT2	2.39487	UP
ENSG00000273064	AC017083.1	2.39317	UP
ENSG00000267368	UPK3BL1	-2.39229	DOWN
ENSG00000177675	CD163L1	2.39138	UP
ENSG00000164047	CAMP	-2.38935	DOWN
ENSG00000006747	SCIN	-2.38739	DOWN
ENSG00000174600	CMKLR1	-2.38574	DOWN
ENSG00000154645	CHODL	-2.3851	DOWN
ENSG00000223749	MIR503HG	2.38488	UP
ENSG00000113211	PCDHB6	2.38467	UP
ENSG00000182326	C1S	2.3797	UP
ENSG00000225216	AC007362.1	-2.37959	DOWN
ENSG00000229832	AL360091.1	-2.37959	DOWN
ENSG00000270270	BNIP3P10	-2.37959	DOWN
ENSG00000273523	AL139082.1	-2.37959	DOWN
ENSG00000282059	CICP19	-2.37959	DOWN
ENSG00000136160	EDNRB	-2.37885	DOWN
ENSG00000229017	LINC01277	2.37804	UP
ENSG00000185433	LINC00158	2.37804	UP
ENSG00000213058	AL365357.1	2.37804	UP
ENSG00000256904	A2ML1-AS2	2.37804	UP
ENSG00000261000	AC244034.2	2.37804	UP
ENSG00000274723	AC079906.1	2.37804	UP
ENSG00000223701	RAET1E-AS1	2.37804	UP
ENSG00000166523	CLEC4E	2.37743	UP
ENSG00000231369	Z97353.1	2.37732	UP
ENSG00000184454	NCMAP	2.37732	UP
ENSG00000205810	KLRC3	2.37732	UP
ENSG00000260704	LINC00543	2.37732	UP
ENSG00000104237	RP1	2.37732	UP
ENSG00000227681	AL033504.1	2.37722	UP
ENSG00000163295	ALPI	-2.37628	DOWN
ENSG00000180921	FAM83H	2.37423	UP
ENSG00000196109	ZNF676	2.37285	UP
ENSG00000115155	OTOF	-2.37194	DOWN
ENSG00000259883	EHD4-AS1	-2.37194	DOWN
ENSG00000231249	ITPR1-DT	-2.37058	DOWN
ENSG00000243388	RPL3P3	2.36921	UP
ENSG00000286742	AC000065.1	2.36921	UP
ENSG00000239455	AC074043.1	2.36921	UP
ENSG00000245205	EEF1A1P4	-2.3638	DOWN
ENSG00000229591	AC006017.1	-2.36304	DOWN
ENSG00000227470	RPL39P16	-2.36304	DOWN
ENSG00000232713	RPS12P3	-2.36304	DOWN
ENSG00000258603	AC005225.2	-2.36304	DOWN
ENSG00000260022	AL031716.1	-2.36304	DOWN
ENSG00000262833	AC016245.1	-2.36304	DOWN
ENSG00000125538	IL1B	2.36304	UP
ENSG00000135472	FAIM2	-2.36116	DOWN
ENSG00000260381	AC007610.2	2.35975	UP
ENSG00000257564	AC068993.1	2.35975	UP
ENSG00000283148	AC137936.1	2.35975	UP
ENSG00000244953	AC087521.1	-2.35973	DOWN
ENSG00000088386	SLC15A1	-2.35973	DOWN
ENSG00000274554	AC083806.2	-2.35531	DOWN
ENSG00000188981	MSANTD1	2.35341	UP
ENSG00000286501	AC018545.1	-2.35148	DOWN
ENSG00000256612	CYP2B7P	-2.34915	DOWN
ENSG00000182578	CSF1R	-2.34847	DOWN
ENSG00000250207	AC079776.2	-2.34603	DOWN
ENSG00000258529	AP001781.2	-2.34603	DOWN
ENSG00000230189	AC008267.2	-2.34603	DOWN
ENSG00000257616	AC055716.2	-2.34603	DOWN
ENSG00000102290	PCDH11X	2.3449	UP
ENSG00000113327	GABRG2	2.34351	UP
ENSG00000283930	AL117339.4	2.34256	UP
ENSG00000275950	MIR6724-1	2.34152	UP
ENSG00000255909	PDCD5P1	2.34152	UP
ENSG00000279123	AC027281.1	2.34152	UP
ENSG00000260253	AC084262.1	2.34152	UP
ENSG00000266236	NARF-IT1	2.34152	UP
ENSG00000287146	AC000085.1	2.34152	UP
ENSG00000134321	RSAD2	2.34152	UP
ENSG00000107187	LHX3	2.34095	UP
ENSG00000176774	MAGEB18	2.34028	UP
ENSG00000285155	AC092153.1	-2.33675	DOWN
ENSG00000243137	PSG4	2.33508	UP
ENSG00000253606	AFG3L2P1	-2.33486	DOWN
ENSG00000285413	AP001056.2	-2.33486	DOWN
ENSG00000254739	AC137894.1	-2.33486	DOWN
ENSG00000185689	C6orf201	-2.33439	DOWN
ENSG00000213030	CGB8	2.33295	UP
ENSG00000249064	KRT18P25	2.33247	UP
ENSG00000256325	AC025423.1	2.33247	UP
ENSG00000269032	AC016629.1	2.33044	UP
ENSG00000144792	ZNF660	-2.32909	DOWN
ENSG00000276216	AC245014.3	-2.32909	DOWN
ENSG00000224448	AC005020.1	-2.32909	DOWN
ENSG00000188505	NCCRP1	2.3277	UP
ENSG00000240583	AQP1	-2.32683	DOWN
ENSG00000165702	GFI1B	-2.32381	DOWN
ENSG00000135898	GPR55	-2.32308	DOWN
ENSG00000055118	KCNH2	-2.32248	DOWN
ENSG00000169122	FAM110B	-2.32121	DOWN
ENSG00000100079	LGALS2	-2.31898	DOWN
ENSG00000126016	AMOT	2.31876	UP
ENSG00000260046	AL162632.3	-2.31831	DOWN
ENSG00000263257	AC040173.1	-2.31831	DOWN
ENSG00000162631	NTNG1	-2.3168	DOWN
ENSG00000106336	FBXO24	-2.31641	DOWN
ENSG00000271789	AL080317.1	-2.31504	DOWN
ENSG00000129455	KLK8	-2.31391	DOWN
ENSG00000100077	GRK3	-2.31167	DOWN
ENSG00000230698	AC105935.2	-2.31167	DOWN
ENSG00000234336	JAZF1-AS1	-2.31167	DOWN
ENSG00000225342	LRRK2-DT	-2.31167	DOWN
ENSG00000230234	AL162582.1	-2.30789	DOWN
ENSG00000140379	BCL2A1	2.30332	UP
ENSG00000273348	AC027449.1	-2.3013	DOWN
ENSG00000259287	AC010809.1	-2.3013	DOWN
ENSG00000229325	ACAP2-IT1	-2.3013	DOWN
ENSG00000261386	AC027682.4	-2.30074	DOWN
ENSG00000240429	LRRFIP1P1	2.29999	UP
ENSG00000181322	NME9	-2.29531	DOWN
ENSG00000273321	AC023983.2	2.29292	UP
ENSG00000197149	AC107956.1	-2.29287	DOWN
ENSG00000283632	EXOC3L2	-2.29217	DOWN
ENSG00000148204	CRB2	-2.29116	DOWN
ENSG00000261324	AC010168.2	-2.29012	DOWN
ENSG00000223343	AC137630.1	-2.28987	DOWN
ENSG00000272414	FAM47E-STBD1	2.2869	UP
ENSG00000166920	C15orf48	2.28451	UP
ENSG00000260490	MYL12BP1	-2.28436	DOWN
ENSG00000284048	AC073111.2	-2.28436	DOWN
ENSG00000153292	ADGRF1	2.28424	UP
ENSG00000143882	ATP6V1C2	-2.28398	DOWN
ENSG00000287265	AL365272.1	-2.2839	DOWN
ENSG00000100253	MIOX	2.2838	UP
ENSG00000286136	AC107071.1	2.2838	UP
ENSG00000272865	AL591686.2	-2.28311	DOWN
ENSG00000248971	KRT8P46	2.28291	UP
ENSG00000260886	TAT-AS1	2.27936	UP
ENSG00000214248	AC010336.1	2.27936	UP
ENSG00000137648	TMPRSS4	2.27807	UP
ENSG00000168280	KIF5C	2.27807	UP
ENSG00000118322	ATP10B	2.27782	UP
ENSG00000197520	FAM177B	-2.27499	DOWN
ENSG00000170476	MZB1	-2.27499	DOWN
ENSG00000225471	BX119917.1	2.27463	UP
ENSG00000287895	AL136379.1	2.27463	UP
ENSG00000267691	SHC1P2	2.27463	UP
ENSG00000185614	INKA1	2.27459	UP
ENSG00000115008	IL1A	2.27176	UP
ENSG00000160963	COL26A1	-2.26757	DOWN
ENSG00000267881	AC243967.1	-2.26694	DOWN
ENSG00000165188	RNF183	-2.26694	DOWN
ENSG00000132554	RGS22	-2.26694	DOWN
ENSG00000174171	AC020659.1	-2.26694	DOWN
ENSG00000251893	SNORA70	-2.26694	DOWN
ENSG00000231967	AL135786.1	-2.26694	DOWN
ENSG00000227120	AC009238.1	-2.26694	DOWN
ENSG00000276957	AL158063.1	-2.26694	DOWN
ENSG00000188850	AC114947.1	-2.26694	DOWN
ENSG00000259761	AC078905.1	-2.26694	DOWN
ENSG00000260059	AC092620.2	-2.26694	DOWN
ENSG00000013016	EHD3	-2.26694	DOWN
ENSG00000176659	C20orf197	-2.26694	DOWN
ENSG00000234899	SOX9-AS1	-2.26694	DOWN
ENSG00000186417	GLDN	-2.2665	DOWN
ENSG00000170099	SERPINA6	-2.26647	DOWN
ENSG00000110484	SCGB2A2	-2.2664	DOWN
ENSG00000197308	GATA3-AS1	-2.2664	DOWN
ENSG00000286787	AL110114.1	-2.2664	DOWN
ENSG00000259493	TFDP1P3	2.26568	UP
ENSG00000257432	AL512310.3	2.26568	UP
ENSG00000278390	AL354696.2	2.26105	UP
ENSG00000183395	PMCH	2.26105	UP
ENSG00000288622	PDCD6-AHRR	2.26004	UP
ENSG00000233586	AC246785.2	-2.25839	DOWN
ENSG00000236871	LINC00106	2.25654	UP
ENSG00000201998	SNORA23	2.2564	UP
ENSG00000279691	AC113410.3	2.2564	UP
ENSG00000260796	AC145285.3	2.2564	UP
ENSG00000253213	USP12P1	2.2564	UP
ENSG00000273769	LCA10	2.2564	UP
ENSG00000088002	SULT2B1	-2.25422	DOWN
ENSG00000106113	CRHR2	2.25173	UP
ENSG00000139874	SSTR1	2.2517	UP
ENSG00000188785	ZNF548	-2.25014	DOWN
ENSG00000273179	AC092535.5	2.24971	UP
ENSG00000187955	COL14A1	-2.24913	DOWN
ENSG00000087237	CETP	2.24734	UP
ENSG00000164330	EBF1	2.24734	UP
ENSG00000176907	TCIM	2.24734	UP
ENSG00000182177	ASB18	2.24734	UP
ENSG00000188013	MEIS3P2	2.24734	UP
ENSG00000226094	RPL7P3	2.24734	UP
ENSG00000253873	PCDHGA11	2.24734	UP
ENSG00000260625	AC026471.2	2.24734	UP
ENSG00000260765	CES1P2	2.24734	UP
ENSG00000269578	AC008764.7	2.24734	UP
ENSG00000274833	AC110285.5	2.24734	UP
ENSG00000278840	AC009878.1	2.24734	UP
ENSG00000279735	AC124312.4	2.24734	UP
ENSG00000285000	AC008581.2	2.24734	UP
ENSG00000285805	AC012378.2	2.24734	UP
ENSG00000286741	AC008766.1	2.24734	UP
ENSG00000115526	CHST10	2.24728	UP
ENSG00000161267	BDH1	2.24719	UP
ENSG00000189375	TBC1D28	2.24719	UP
ENSG00000287185	AC041005.1	-2.24685	DOWN
ENSG00000261599	HERC2P8	-2.2448	DOWN
ENSG00000275894	AL021578.1	-2.2448	DOWN
ENSG00000279155	AC233300.1	-2.2448	DOWN
ENSG00000170011	MYRIP	-2.24223	DOWN
ENSG00000164379	FOXQ1	2.24115	UP
ENSG00000080293	SCTR	-2.24037	DOWN
ENSG00000181634	TNFSF15	2.23095	UP
ENSG00000232504	ST3GAL5-AS1	-2.22646	DOWN
ENSG00000268739	AC011473.2	2.22538	UP
ENSG00000268191	AC010503.1	2.22538	UP
ENSG00000175352	NRIP3	2.22538	UP
ENSG00000268895	A1BG-AS1	2.22538	UP
ENSG00000172575	RASGRP1	2.22531	UP
ENSG00000115457	IGFBP2	2.22531	UP
ENSG00000185585	OLFML2A	2.22454	UP
ENSG00000198758	EPS8L3	2.224	UP
ENSG00000225671	FCF1P6	-2.2173	DOWN
ENSG00000255836	AC131206.1	-2.2173	DOWN
ENSG00000278811	LINC00624	-2.2173	DOWN
ENSG00000204305	AGER	-2.2125	DOWN
ENSG00000185040	SPDYE16	2.21016	UP
ENSG00000244270	RPL32P29	-2.20862	DOWN
ENSG00000086570	FAT2	-2.20758	DOWN
ENSG00000264635	AP001020.2	-2.20646	DOWN
ENSG00000197249	SERPINA1	-2.20335	DOWN
ENSG00000143127	ITGA10	-2.20148	DOWN
ENSG00000229186	ADAM1A	-2.20054	DOWN
ENSG00000140986	RPL3L	-2.19861	DOWN
ENSG00000279080	AL022322.2	2.19855	UP
ENSG00000011347	SYT7	-2.19494	DOWN
ENSG00000015285	WAS	-2.1946	DOWN
ENSG00000012223	LTF	2.19306	UP
ENSG00000106236	NPTX2	-2.19253	DOWN
ENSG00000156886	ITGAD	-2.19032	DOWN
ENSG00000185247	MAGEA11	-2.19015	DOWN
ENSG00000255441	SIGLEC10-AS1	2.18993	UP
ENSG00000164161	HHIP	-2.18604	DOWN
ENSG00000272777	AC019131.2	-2.18554	DOWN
ENSG00000265798	AC138207.6	-2.18477	DOWN
ENSG00000197816	CCDC180	-2.18378	DOWN
ENSG00000165606	DRGX	-2.18249	DOWN
ENSG00000157111	TMEM171	2.18046	UP
ENSG00000137731	FXYD2	-2.18034	DOWN
ENSG00000180279	LINC01869	-2.17967	DOWN
ENSG00000280153	AC133065.3	2.17869	UP
ENSG00000228340	MIR646HG	-2.17586	DOWN
ENSG00000257185	LINC02293	-2.17427	DOWN
ENSG00000157388	CACNA1D	-2.17323	DOWN
ENSG00000171840	NINJ2	2.17317	UP
ENSG00000115423	DNAH6	2.17278	UP
ENSG00000257894	AC027288.3	-2.17113	DOWN
ENSG00000261758	AC117382.2	-2.17113	DOWN
ENSG00000124882	EREG	2.17031	UP
ENSG00000132832	AL139352.1	2.16926	UP
ENSG00000272582	AL031587.3	2.16769	UP
ENSG00000187210	GCNT1	-2.16747	DOWN
ENSG00000179428	IL6-AS1	2.1674	UP
ENSG00000261298	AC122134.1	-2.16709	DOWN
ENSG00000286812	AP001120.5	-2.16709	DOWN
ENSG00000145832	SLC25A48	-2.16709	DOWN
ENSG00000133328	PLAAT2	2.16651	UP
ENSG00000236156	CHCHD4P3	-2.16596	DOWN
ENSG00000136449	MYCBPAP	-2.16596	DOWN
ENSG00000099251	HSD17B7P2	2.16408	UP
ENSG00000270392	PFN1P2	-2.16241	DOWN
ENSG00000224660	SH3BP5-AS1	-2.16205	DOWN
ENSG00000102575	ACP5	-2.16048	DOWN
ENSG00000276715	YWHAEP7	-2.16048	DOWN
ENSG00000049540	ELN	-2.15648	DOWN
ENSG00000248208	WDR45P1	2.15425	UP
ENSG00000184956	MUC6	-2.15407	DOWN
ENSG00000275558	RN7SKP175	2.15246	UP
ENSG00000128564	VGF	-2.15208	DOWN
ENSG00000237719	Z95152.1	2.15019	UP
ENSG00000230356	NCAPD2P1	-2.14915	DOWN
ENSG00000078795	PKD2L2	2.14768	UP
ENSG00000176746	MAGEB6	2.14768	UP
ENSG00000287853	AL031668.2	-2.14689	DOWN
ENSG00000244503	AC108751.5	-2.14308	DOWN
ENSG00000199673	SNORD16	2.14228	UP
ENSG00000264346	SNORA77B	2.14228	UP
ENSG00000260160	AC011468.1	2.14228	UP
ENSG00000285830	AL109628.2	2.14098	UP
ENSG00000078596	ITM2A	-2.13718	DOWN
ENSG00000287865	AC099552.5	-2.1335	DOWN
ENSG00000113140	SPARC	-2.13279	DOWN
ENSG00000066336	SPI1	-2.13231	DOWN
ENSG00000140678	ITGAX	-2.13149	DOWN
ENSG00000175893	ZDHHC21	-2.13068	DOWN
ENSG00000267104	TBC1D3P1-DHX40P1	-2.13031	DOWN
ENSG00000279347	AC021945.1	-2.12728	DOWN
ENSG00000284523	AC004834.1	-2.12728	DOWN
ENSG00000112902	SEMA5A	-2.12481	DOWN
ENSG00000134962	KLB	-2.12402	DOWN
ENSG00000272384	AC016405.3	-2.12402	DOWN
ENSG00000127152	BCL11B	-2.12387	DOWN
ENSG00000259485	LINC02253	-2.12221	DOWN
ENSG00000144648	ACKR2	2.12163	UP
ENSG00000185532	PRKG1	-2.12129	DOWN
ENSG00000268366	AC010271.1	2.1208	UP
ENSG00000267909	CCDC177	2.11603	UP
ENSG00000260034	LCMT1-AS2	2.11583	UP
ENSG00000262526	AC120057.2	2.11552	UP
ENSG00000133317	LGALS12	-2.11452	DOWN
ENSG00000264448	MIR378D2HG	-2.11444	DOWN
ENSG00000169856	ONECUT1	-2.11439	DOWN
ENSG00000269886	AC022382.1	-2.11431	DOWN
ENSG00000272159	AC087623.3	-2.11431	DOWN
ENSG00000233997	LINC01425	-2.11431	DOWN
ENSG00000133134	BEX2	-2.11431	DOWN
ENSG00000165323	FAT3	-2.11431	DOWN
ENSG00000143119	CD53	2.11184	UP
ENSG00000171951	SCG2	2.11088	UP
ENSG00000128805	ARHGAP22	2.11073	UP
ENSG00000254731	AP003059.1	2.11053	UP
ENSG00000230795	HLA-K	2.11053	UP
ENSG00000178150	ZNF114	2.11012	UP
ENSG00000104723	TUSC3	-2.10972	DOWN
ENSG00000149212	SESN3	2.1065	UP
ENSG00000244122	UGT1A7	-2.10518	DOWN
ENSG00000236130	PTCSC2	2.10364	UP
ENSG00000236562	IFITM3P1	2.10034	UP
ENSG00000172478	MAB21L4	-2.10033	DOWN
ENSG00000251364	AC107884.1	-2.09894	DOWN
ENSG00000251396	LINC01301	-2.0987	DOWN
ENSG00000186994	KANK3	2.09868	UP
ENSG00000100276	RASL10A	-2.09837	DOWN
ENSG00000284116	AL772307.1	-2.098	DOWN
ENSG00000139626	ITGB7	2.09726	UP
ENSG00000197497	ZNF665	2.09714	UP
ENSG00000197123	ZNF679	2.09514	UP
ENSG00000249082	C5orf66-AS1	2.09514	UP
ENSG00000262209	PCDHGB3	2.09514	UP
ENSG00000147100	SLC16A2	-2.09386	DOWN
ENSG00000186854	TRABD2A	2.09304	UP
ENSG00000154319	FAM167A	2.09107	UP
ENSG00000249967	AL355315.1	2.0907	UP
ENSG00000286416	AL442067.3	-2.08848	DOWN
ENSG00000158882	TOMM40L	2.08772	UP
ENSG00000270923	TAS2R6P	2.08636	UP
ENSG00000240132	ETF1P2	2.08636	UP
ENSG00000174059	CD34	2.08608	UP
ENSG00000063978	RNF4	2.08506	UP
ENSG00000176658	MYO1D	-2.08361	DOWN
ENSG00000197162	ZNF785	-2.08288	DOWN
ENSG00000177721	ANXA2R	2.08223	UP
ENSG00000156413	FUT6	-2.08204	DOWN
ENSG00000232237	ASCL5	-2.0816	DOWN
ENSG00000203650	LINC01285	-2.0816	DOWN
ENSG00000212766	EWSAT1	-2.08009	DOWN
ENSG00000273139	AC007663.3	-2.08009	DOWN
ENSG00000260772	AC012321.1	2.07958	UP
ENSG00000175155	YPEL2	2.07825	UP
ENSG00000197859	ADAMTSL2	-2.07486	DOWN
ENSG00000211895	IGHA1	-2.07486	DOWN
ENSG00000226953	NCKAP5-AS2	-2.07486	DOWN
ENSG00000260908	AC009093.3	-2.07486	DOWN
ENSG00000270021	AC026691.1	-2.07486	DOWN
ENSG00000270589	AL158163.1	-2.07486	DOWN
ENSG00000259438	MAPK6-DT	-2.07486	DOWN
ENSG00000237685	AL139039.3	-2.07457	DOWN
ENSG00000204219	TCEA3	-2.07444	DOWN
ENSG00000135903	PAX3	-2.07429	DOWN
ENSG00000228060	PABPC4-AS1	-2.07429	DOWN
ENSG00000260008	AP001527.1	-2.07429	DOWN
ENSG00000273107	AL512598.1	-2.07429	DOWN
ENSG00000279511	AL356274.2	-2.07429	DOWN
ENSG00000286118	AC234031.1	-2.07429	DOWN
ENSG00000120949	TNFRSF8	-2.07429	DOWN
ENSG00000167359	OR51I1	-2.07429	DOWN
ENSG00000228125	AKIRIN1P2	-2.07429	DOWN
ENSG00000228322	AL162419.1	-2.07429	DOWN
ENSG00000229637	PRAC2	-2.07429	DOWN
ENSG00000232987	LINC01219	-2.07429	DOWN
ENSG00000238186	AL603839.2	-2.07429	DOWN
ENSG00000248240	AC114956.1	-2.07429	DOWN
ENSG00000255983	AC007848.1	-2.07429	DOWN
ENSG00000258488	AC023310.1	-2.07429	DOWN
ENSG00000258819	LINC02289	-2.07429	DOWN
ENSG00000267284	AC022031.2	-2.07429	DOWN
ENSG00000270605	AL353622.1	-2.07429	DOWN
ENSG00000273017	AP000240.1	-2.07429	DOWN
ENSG00000273183	AC093726.2	-2.07429	DOWN
ENSG00000274215	AC106028.4	-2.07429	DOWN
ENSG00000275910	AC138932.4	-2.07429	DOWN
ENSG00000280299	AC037487.4	-2.07429	DOWN
ENSG00000204291	COL15A1	-2.07404	DOWN
ENSG00000162804	SNED1	-2.07174	DOWN
ENSG00000143217	NECTIN4	2.07148	UP
ENSG00000223722	IFITM3P2	2.06748	UP
ENSG00000070190	DAPP1	2.06694	UP
ENSG00000131400	NAPSA	-2.06684	DOWN
ENSG00000197061	H4C3	-2.06448	DOWN
ENSG00000140807	NKD1	-2.06434	DOWN
ENSG00000163633	C4orf36	-2.06225	DOWN
ENSG00000162706	CADM3	-2.06136	DOWN
ENSG00000226277	AC105393.1	-2.06094	DOWN
ENSG00000132437	DDC	-2.06012	DOWN
ENSG00000166840	GLYATL1	-2.06012	DOWN
ENSG00000102349	KLF8	-2.05907	DOWN
ENSG00000273325	AL008723.2	2.05625	UP
ENSG00000269621	AL589765.7	2.05625	UP
ENSG00000283141	LINC02666	2.05625	UP
ENSG00000183862	CNGA2	2.05625	UP
ENSG00000112303	VNN2	2.05625	UP
ENSG00000162711	NLRP3	2.05625	UP
ENSG00000251209	LINC00923	2.05625	UP
ENSG00000254274	TDGF1P5	2.05625	UP
ENSG00000229598	PRDX3P1	2.05625	UP
ENSG00000189326	SPANXN4	2.05625	UP
ENSG00000258955	LINC00519	2.05625	UP
ENSG00000176136	MC5R	2.05625	UP
ENSG00000184022	OR2T10	2.05625	UP
ENSG00000100170	SLC5A1	2.05625	UP
ENSG00000249267	LINC00939	2.05625	UP
ENSG00000224577	LINC01117	2.05625	UP
ENSG00000235652	FBXO30-DT	-2.05609	DOWN
ENSG00000146374	RSPO3	2.05578	UP
ENSG00000062524	LTK	-2.05567	DOWN
ENSG00000205809	KLRC2	2.05554	UP
ENSG00000181903	OR4C6	2.05546	UP
ENSG00000159763	PIP	2.05536	UP
ENSG00000273113	AC133528.1	2.05536	UP
ENSG00000073737	DHRS9	2.05536	UP
ENSG00000110777	POU2AF1	2.05536	UP
ENSG00000273777	CEACAM20	2.05536	UP
ENSG00000224236	MRRFP1	-2.0544	DOWN
ENSG00000279865	AC006511.3	-2.0544	DOWN
ENSG00000163874	ZC3H12A	2.0542	UP
ENSG00000241782	AP002812.1	-2.05347	DOWN
ENSG00000261529	AC100774.1	-2.05347	DOWN
ENSG00000276727	AC137834.2	-2.05347	DOWN
ENSG00000280369	AC012640.5	-2.05347	DOWN
ENSG00000286584	AC023494.1	-2.05347	DOWN
ENSG00000226699	AL360181.1	-2.05347	DOWN
ENSG00000257551	HLX-AS1	-2.05347	DOWN
ENSG00000285523	AC005906.3	2.05187	UP
ENSG00000204965	PCDHA5	2.05187	UP
ENSG00000226174	TEX22	-2.05161	DOWN
ENSG00000197353	LYPD2	-2.05077	DOWN
ENSG00000237307	SRRM1P3	2.04985	UP
ENSG00000168772	CXXC4	2.04806	UP
ENSG00000225511	LINC00475	2.04792	UP
ENSG00000274341	AC005899.6	2.04486	UP
ENSG00000219163	HMGB1P20	2.04486	UP
ENSG00000250220	AC053527.2	2.04486	UP
ENSG00000267655	AC125437.1	2.04486	UP
ENSG00000283977	AC084337.2	2.04486	UP
ENSG00000259542	AC087477.5	2.04486	UP
ENSG00000237238	BMS1P10	2.04486	UP
ENSG00000228184	SNX19P1	2.04486	UP
ENSG00000223956	LINC01767	2.04486	UP
ENSG00000180353	HCLS1	2.04486	UP
ENSG00000136011	STAB2	2.04486	UP
ENSG00000188765	TMSB4XP2	2.04486	UP
ENSG00000272375	AC026979.3	2.04486	UP
ENSG00000226578	AL132657.1	2.04486	UP
ENSG00000250071	AC093214.1	2.04486	UP
ENSG00000287712	AC005865.2	2.04486	UP
ENSG00000281883	AL512506.3	2.04486	UP
ENSG00000259374	NDUFB4P11	2.04486	UP
ENSG00000260792	LINC02280	2.04486	UP
ENSG00000273507	AL354809.1	2.04486	UP
ENSG00000078328	RBFOX1	2.04486	UP
ENSG00000254503	AC010319.1	2.04422	UP
ENSG00000234362	LINC01914	-2.04405	DOWN
ENSG00000259088	AL137779.2	2.04396	UP
ENSG00000226261	PIMREGP1	2.04396	UP
ENSG00000175206	NPPA	2.04396	UP
ENSG00000285839	AL445685.3	2.04396	UP
ENSG00000270130	AC068790.7	-2.04388	DOWN
ENSG00000272202	AC097358.2	-2.04388	DOWN
ENSG00000162738	VANGL2	-2.04329	DOWN
ENSG00000272703	AP005137.2	-2.04119	DOWN
ENSG00000279459	AP001271.2	-2.04119	DOWN
ENSG00000148942	SLC5A12	2.04073	UP
ENSG00000205089	CCNI2	2.04073	UP
ENSG00000124613	ZNF391	2.04073	UP
ENSG00000166927	MS4A7	2.04073	UP
ENSG00000159164	SV2A	-2.03973	DOWN
ENSG00000101204	CHRNA4	-2.0384	DOWN
ENSG00000258907	PSMB3P1	2.0384	UP
ENSG00000281189	GHET1	2.0384	UP
ENSG00000257207	AC112229.3	2.0384	UP
ENSG00000153283	CD96	2.0384	UP
ENSG00000197872	CYRIA	-2.03763	DOWN
ENSG00000259807	AC009093.1	-2.03742	DOWN
ENSG00000196860	TOMM20L	2.03335	UP
ENSG00000238121	LINC00426	2.03335	UP
ENSG00000270640	AC104695.3	2.03335	UP
ENSG00000273890	AC034102.8	2.03335	UP
ENSG00000254607	AP001783.1	2.03335	UP
ENSG00000230799	RPS2P16	2.03335	UP
ENSG00000167874	TMEM88	2.03335	UP
ENSG00000224791	KRT18P39	2.03335	UP
ENSG00000129450	SIGLEC9	2.03335	UP
ENSG00000153923	CLCA3P	2.03335	UP
ENSG00000260648	AC020658.3	2.03335	UP
ENSG00000187902	SHISA7	2.03335	UP
ENSG00000109163	GNRHR	-2.0327	DOWN
ENSG00000116690	PRG4	-2.0327	DOWN
ENSG00000164175	SLC45A2	-2.0327	DOWN
ENSG00000182366	FAM87A	-2.0327	DOWN
ENSG00000184524	CEND1	-2.0327	DOWN
ENSG00000200693	U3	-2.0327	DOWN
ENSG00000229251	HNRNPA1P8	-2.0327	DOWN
ENSG00000230758	SNAP23P1	-2.0327	DOWN
ENSG00000234080	AL596275.1	-2.0327	DOWN
ENSG00000263968	RN7SL381P	-2.0327	DOWN
ENSG00000267345	AC010632.1	-2.0327	DOWN
ENSG00000272810	U91328.3	-2.0327	DOWN
ENSG00000274315	AC009318.3	-2.0327	DOWN
ENSG00000279217	Z95114.1	-2.0327	DOWN
ENSG00000287192	AL031005.2	-2.0327	DOWN
ENSG00000243055	GK-AS1	-2.0327	DOWN
ENSG00000253824	AP003472.1	-2.03206	DOWN
ENSG00000028137	TNFRSF1B	-2.03193	DOWN
ENSG00000119714	GPR68	2.0312	UP
ENSG00000273076	AL021707.7	-2.02956	DOWN
ENSG00000248514	AC008443.3	-2.02956	DOWN
ENSG00000265939	UBE2CP2	-2.02956	DOWN
ENSG00000261314	AC105275.2	-2.02956	DOWN
ENSG00000261759	AC099518.5	-2.02956	DOWN
ENSG00000237452	BHMG1	-2.02956	DOWN
ENSG00000215910	C1orf167	-2.02956	DOWN
ENSG00000179715	PCED1B	2.02941	UP
ENSG00000259370	AC103740.1	-2.02756	DOWN
ENSG00000261717	AC009163.5	2.02704	UP
ENSG00000286950	AC087588.2	2.02704	UP
ENSG00000186919	ZACN	2.02685	UP
ENSG00000261505	AL031714.1	2.02629	UP
ENSG00000116032	GRIN3B	-2.0261	DOWN
ENSG00000158813	EDA	-2.02594	DOWN
ENSG00000166482	MFAP4	2.02541	UP
ENSG00000147251	DOCK11	-2.02388	DOWN
ENSG00000179222	MAGED1	-2.02353	DOWN
ENSG00000243207	PPAN-P2RY11	2.02225	UP
ENSG00000213371	NAP1L1P3	2.02178	UP
ENSG00000244380	AC134772.1	2.02178	UP
ENSG00000139679	LPAR6	2.02178	UP
ENSG00000129538	RNASE1	2.01993	UP
ENSG00000251537	AC005324.2	-2.01937	DOWN
ENSG00000270964	AC016355.1	-2.01773	DOWN
ENSG00000055732	MCOLN3	-2.01496	DOWN
ENSG00000139220	PPFIA2	-2.01348	DOWN
ENSG00000154642	C21orf91	-2.01312	DOWN
ENSG00000223522	AC093690.1	-2.0122	DOWN
ENSG00000254388	DUTP2	-2.0122	DOWN
ENSG00000159289	GOLGA6A	-2.01127	DOWN
ENSG00000186583	SPATC1	-2.01127	DOWN
ENSG00000207200	RNU6-45P	-2.01127	DOWN
ENSG00000225419	RPL21P3	-2.01127	DOWN
ENSG00000231903	AC079354.1	-2.01127	DOWN
ENSG00000251229	AL645924.2	-2.01127	DOWN
ENSG00000256973	AC053513.2	-2.01127	DOWN
ENSG00000266969	AP002449.1	-2.01127	DOWN
ENSG00000287859	AC008507.4	-2.01127	DOWN
ENSG00000240771	ARHGEF25	-2.01117	DOWN
ENSG00000284471	CR769775.2	-2.01092	DOWN
ENSG00000181961	OR4A16	2.01046	UP
ENSG00000225527	AL450384.1	2.01046	UP
ENSG00000255843	AP000593.3	2.01046	UP
ENSG00000278829	AC099811.5	2.01046	UP
ENSG00000262147	AC124283.2	2.01046	UP
ENSG00000269235	ZNF350-AS1	2.01046	UP
ENSG00000286502	AL645768.1	2.01046	UP
ENSG00000249346	LINC01016	2.00974	UP
ENSG00000273687	AC004223.4	-2.00874	DOWN
ENSG00000057468	MSH4	-2.00874	DOWN
ENSG00000253180	AC104986.1	-2.00874	DOWN
ENSG00000236680	AL356000.1	-2.00874	DOWN
ENSG00000081189	MEF2C	-2.00874	DOWN
ENSG00000103196	CRISPLD2	-2.00852	DOWN
ENSG00000177359	AC024940.1	-2.00597	DOWN
ENSG00000250305	TRMT9B	-2.00313	DOWN
ENSG00000101115	SALL4	-2.00311	DOWN
ENSG00000185477	GPRIN3	2.00193	UP
ENSG00000155093	PTPRN2	-1.99949	DOWN
ENSG00000113361	CDH6	-1.99853	DOWN
ENSG00000179195	ZNF664	1.99841	UP
ENSG00000137872	SEMA6D	-1.99801	DOWN
ENSG00000235545	AC103923.1	-1.99771	DOWN
ENSG00000226650	KIF4B	-1.99682	DOWN
ENSG00000147168	IL2RG	1.99567	UP
ENSG00000135925	WNT10A	1.99562	UP
ENSG00000271021	AC239600.1	-1.99516	DOWN
ENSG00000222020	HDAC4-AS1	-1.9951	DOWN
ENSG00000136014	USP44	-1.99453	DOWN
ENSG00000237945	LINC00649	-1.99386	DOWN
ENSG00000265366	GLUD1P2	1.99035	UP
ENSG00000277067	CU634019.1	-1.98988	DOWN
ENSG00000162998	FRZB	-1.98988	DOWN
ENSG00000187492	CDHR4	-1.98988	DOWN
ENSG00000223695	FO393418.1	-1.98988	DOWN
ENSG00000228348	EFCAB14P1	-1.98988	DOWN
ENSG00000250286	AC021491.2	-1.98988	DOWN
ENSG00000261729	AL133383.1	-1.98988	DOWN
ENSG00000267649	AC010327.5	-1.98988	DOWN
ENSG00000268758	ADGRE4P	-1.98988	DOWN
ENSG00000279894	Z73965.1	-1.98988	DOWN
ENSG00000286618	AC131944.1	-1.98988	DOWN
ENSG00000288075	AC108519.1	-1.98988	DOWN
ENSG00000237352	LINC01358	-1.98977	DOWN
ENSG00000186998	EMID1	-1.98976	DOWN
ENSG00000110375	UPK2	-1.98901	DOWN
ENSG00000272760	AC093726.1	-1.98891	DOWN
ENSG00000223263	RNU6-387P	-1.98797	DOWN
ENSG00000225808	DNAJC19P5	-1.98797	DOWN
ENSG00000164076	CAMKV	-1.98797	DOWN
ENSG00000224251	AL391427.1	-1.98747	DOWN
ENSG00000272602	ZNF595	-1.98719	DOWN
ENSG00000225787	LSM3P3	1.98702	UP
ENSG00000160200	CBS	-1.98226	DOWN
ENSG00000137261	KIAA0319	1.98182	UP
ENSG00000272906	AL353708.3	1.97931	UP
ENSG00000215481	BCRP3	-1.97894	DOWN
ENSG00000124406	ATP8A1	-1.97866	DOWN
ENSG00000259726	CSPG4P11	-1.97332	DOWN
ENSG00000229728	AL136531.1	1.97294	UP
ENSG00000265933	LINC00668	-1.9712	DOWN
ENSG00000287032	AC018647.3	1.97113	UP
ENSG00000256538	AC046130.2	1.97113	UP
ENSG00000261326	LINC01355	1.97113	UP
ENSG00000177202	SPACA4	1.97113	UP
ENSG00000248494	LNX1-AS2	1.97113	UP
ENSG00000124233	SEMG1	1.97113	UP
ENSG00000019102	VSIG2	1.97113	UP
ENSG00000275183	LENG9	1.97113	UP
ENSG00000267934	AC010300.1	1.97113	UP
ENSG00000168539	CHRM1	-1.97106	DOWN
ENSG00000266642	AC024267.6	1.97027	UP
ENSG00000243414	TICAM2	1.96871	UP
ENSG00000259316	AC087632.2	-1.96838	DOWN
ENSG00000205795	CYS1	-1.96802	DOWN
ENSG00000286016	AC079949.3	-1.96734	DOWN
ENSG00000267675	AC105105.2	-1.96654	DOWN
ENSG00000225008	AC234781.2	-1.96654	DOWN
ENSG00000265752	AC010754.1	-1.96654	DOWN
ENSG00000168852	TPTE2P5	-1.96654	DOWN
ENSG00000270591	AL049840.7	-1.96654	DOWN
ENSG00000170175	CHRNB1	-1.96604	DOWN
ENSG00000224097	AC021148.1	-1.96604	DOWN
ENSG00000074181	NOTCH3	1.96559	UP
ENSG00000227051	C14orf132	-1.96492	DOWN
ENSG00000286112	AL441992.2	-1.96245	DOWN
ENSG00000101098	RIMS4	-1.96222	DOWN
ENSG00000065675	PRKCQ	-1.96017	DOWN
ENSG00000136244	IL6	1.95979	UP
ENSG00000241069	AC125388.1	1.95973	UP
ENSG00000225883	BMS1P11	1.95973	UP
ENSG00000274565	AC080038.1	1.95973	UP
ENSG00000217539	IQCB2P	1.95973	UP
ENSG00000229719	MIR194-2HG	1.95973	UP
ENSG00000279652	Z82217.1	1.95973	UP
ENSG00000202058	RN7SKP80	1.95955	UP
ENSG00000271784	AL031055.1	1.95955	UP
ENSG00000105929	ATP6V0A4	-1.95858	DOWN
ENSG00000141469	SLC14A1	-1.95803	DOWN
ENSG00000171051	FPR1	-1.95694	DOWN
ENSG00000106927	AMBP	-1.95466	DOWN
ENSG00000163395	IGFN1	1.95061	UP
ENSG00000271833	AL445222.1	-1.94912	DOWN
ENSG00000279192	PWAR5	-1.94912	DOWN
ENSG00000174885	NLRP6	-1.94912	DOWN
ENSG00000243107	AC000120.1	1.94841	UP
ENSG00000232079	LINC01697	1.94824	UP
ENSG00000212309	SNORD70B	1.94823	UP
ENSG00000233383	AC073089.1	1.94823	UP
ENSG00000219355	RPL31P52	1.94823	UP
ENSG00000287113	AL139289.2	1.94823	UP
ENSG00000231119	AL031666.1	1.94823	UP
ENSG00000234617	SNRK-AS1	1.94823	UP
ENSG00000254186	AC113414.1	1.94823	UP
ENSG00000166896	ATP23	1.94823	UP
ENSG00000284286	MIR718	-1.94515	DOWN
ENSG00000257927	MRPS36P5	-1.94515	DOWN
ENSG00000225356	AC093840.1	-1.94515	DOWN
ENSG00000237892	KLF7-IT1	-1.94515	DOWN
ENSG00000251271	ALG1L7P	-1.94515	DOWN
ENSG00000249835	VCAN-AS1	-1.94515	DOWN
ENSG00000153495	TEX29	-1.94515	DOWN
ENSG00000261664	TTC39A-AS1	-1.94515	DOWN
ENSG00000234409	CCDC188	-1.94515	DOWN
ENSG00000233817	AL162727.1	-1.94515	DOWN
ENSG00000170807	LMOD2	-1.94515	DOWN
ENSG00000214102	WEE2	-1.94515	DOWN
ENSG00000005243	COPZ2	-1.94515	DOWN
ENSG00000196668	LINC00173	-1.94515	DOWN
ENSG00000002745	WNT16	-1.94515	DOWN
ENSG00000099869	IGF2-AS	-1.94515	DOWN
ENSG00000140093	SERPINA10	-1.94515	DOWN
ENSG00000034053	APBA2	-1.94515	DOWN
ENSG00000279072	AC118758.2	-1.94515	DOWN
ENSG00000215912	TTC34	-1.94447	DOWN
ENSG00000258245	RPL10P13	-1.94447	DOWN
ENSG00000254887	AC010247.1	-1.94447	DOWN
ENSG00000229155	LINC02038	-1.94447	DOWN
ENSG00000260317	AC009812.4	-1.94447	DOWN
ENSG00000278570	NR2E3	-1.94447	DOWN
ENSG00000236384	LINC00479	-1.94447	DOWN
ENSG00000280128	AL662795.2	-1.94447	DOWN
ENSG00000166959	MS4A8	-1.94447	DOWN
ENSG00000094755	GABRP	-1.94447	DOWN
ENSG00000249406	AC015909.1	-1.94447	DOWN
ENSG00000124678	TCP11	-1.94447	DOWN
ENSG00000248223	AC026785.2	1.94264	UP
ENSG00000228817	BACH1-IT2	1.94264	UP
ENSG00000162896	PIGR	1.94175	UP
ENSG00000235621	LINC00494	-1.93898	DOWN
ENSG00000229422	AL512625.2	-1.93872	DOWN
ENSG00000253414	AC124067.2	1.93683	UP
ENSG00000269846	AL136172.1	1.93683	UP
ENSG00000236427	AL589986.2	1.93683	UP
ENSG00000214980	AC025538.1	1.93683	UP
ENSG00000189056	RELN	1.93683	UP
ENSG00000266041	MIR4690	1.93665	UP
ENSG00000267672	AC010632.2	1.93665	UP
ENSG00000207870	MIR221	1.93665	UP
ENSG00000243738	RN7SL181P	1.93665	UP
ENSG00000199691	RN7SKP173	1.93665	UP
ENSG00000214322	CBX1P2	1.93665	UP
ENSG00000251066	AC026700.1	1.93665	UP
ENSG00000234382	AL513174.1	1.93665	UP
ENSG00000288033	AC137894.4	1.93665	UP
ENSG00000214077	GNAQP1	1.93665	UP
ENSG00000277741	GOLGA6L17P	1.93665	UP
ENSG00000260777	AC061975.1	1.93665	UP
ENSG00000262585	LINC01979	1.93665	UP
ENSG00000226891	LINC01359	1.93665	UP
ENSG00000088756	ARHGAP28	-1.93624	DOWN
ENSG00000275025	AC002401.3	-1.93405	DOWN
ENSG00000285649	AL357079.2	-1.93405	DOWN
ENSG00000189409	MMP23B	1.93301	UP
ENSG00000142619	PADI3	-1.93183	DOWN
ENSG00000265790	RNASEH1P1	1.93101	UP
ENSG00000214691	LINC01913	-1.93041	DOWN
ENSG00000129167	TPH1	1.93005	UP
ENSG00000135324	MRAP2	1.92986	UP
ENSG00000274276	CBSL	-1.92921	DOWN
ENSG00000214708	AC116407.1	-1.92836	DOWN
ENSG00000148702	HABP2	-1.92808	DOWN
ENSG00000280186	AL359258.3	-1.92652	DOWN
ENSG00000108242	CYP2C18	1.92549	UP
ENSG00000169252	ADRB2	1.9254	UP
ENSG00000069188	SDK2	1.92534	UP
ENSG00000124575	H1-3	1.92534	UP
ENSG00000140623	SEPTIN12	1.92534	UP
ENSG00000173567	ADGRF3	1.92534	UP
ENSG00000175097	RAG2	1.92534	UP
ENSG00000185198	PRSS57	1.92534	UP
ENSG00000226913	BSN-DT	1.92534	UP
ENSG00000231367	LINC02613	1.92534	UP
ENSG00000261471	AC092145.1	1.92534	UP
ENSG00000271676	AC104771.1	1.92534	UP
ENSG00000271749	AC005828.6	1.92534	UP
ENSG00000271806	AL590822.2	1.92534	UP
ENSG00000279012	OR51B2	1.92534	UP
ENSG00000285751	AC021723.2	1.92534	UP
ENSG00000277173	AC004241.4	1.92534	UP
ENSG00000137491	SLCO2B1	1.92494	UP
ENSG00000236098	AC097059.1	-1.92382	DOWN
ENSG00000226329	AC005682.1	1.92279	UP
ENSG00000213169	AC069218.1	1.92165	UP
ENSG00000115556	PLCD4	1.92146	UP
ENSG00000272791	AC073389.3	-1.91907	DOWN
ENSG00000276408	AC025287.2	-1.91907	DOWN
ENSG00000158525	CPA5	-1.91546	DOWN
ENSG00000149150	SLC43A1	-1.91523	DOWN
ENSG00000264575	LINC00526	-1.91428	DOWN
ENSG00000255087	AP001993.1	1.9134	UP
ENSG00000155465	SLC7A7	1.91046	UP
ENSG00000116701	NCF2	1.90918	UP
ENSG00000267737	AC087645.2	-1.90882	DOWN
ENSG00000258839	MC1R	-1.90785	DOWN
ENSG00000123700	KCNJ2	-1.90529	DOWN
ENSG00000131127	ZNF141	-1.90388	DOWN
ENSG00000010295	IFFO1	1.90352	UP
ENSG00000275395	FCGBP	1.90341	UP
ENSG00000231993	EP300-AS1	-1.9032	DOWN
ENSG00000128242	GAL3ST1	-1.90287	DOWN
ENSG00000287542	AC098582.1	1.90136	UP
ENSG00000203797	DDO	1.90136	UP
ENSG00000230445	LRRC37A6P	1.90109	UP
ENSG00000127252	PLAAT1	-1.89881	DOWN
ENSG00000183044	ABAT	-1.89863	DOWN
ENSG00000286835	AL133477.1	1.8983	UP
ENSG00000173868	PHOSPHO1	-1.89757	DOWN
ENSG00000119630	PGF	1.89643	UP
ENSG00000012504	NR1H4	-1.89639	DOWN
ENSG00000256825	AC026786.1	1.89457	UP
ENSG00000274191	AC026333.4	1.89297	UP
ENSG00000134827	TCN1	1.89226	UP
ENSG00000206145	P2RX6P	-1.89162	DOWN
ENSG00000229207	SERPINH1P1	1.88914	UP
ENSG00000286710	AC188617.1	-1.88901	DOWN
ENSG00000231856	AL162377.1	1.889	UP
ENSG00000203616	RHOT1P2	1.88881	UP
ENSG00000133958	UNC79	-1.88876	DOWN
ENSG00000048052	HDAC9	1.88735	UP
ENSG00000256977	LIMS3	1.8861	UP
ENSG00000159200	RCAN1	-1.88591	DOWN
ENSG00000103353	UBFD1	-1.88271	DOWN
ENSG00000255435	AP001267.3	-1.88218	DOWN
ENSG00000279607	AL358613.2	-1.88218	DOWN
ENSG00000121005	CRISPLD1	-1.88204	DOWN
ENSG00000228986	AC234781.3	-1.88145	DOWN
ENSG00000176029	C11orf16	1.88059	UP
ENSG00000165507	DEPP1	1.88037	UP
ENSG00000267360	AC012309.1	1.87993	UP
ENSG00000137968	SLC44A5	1.87966	UP
ENSG00000152377	SPOCK1	-1.87679	DOWN
ENSG00000287576	AC067930.9	-1.87384	DOWN
ENSG00000171956	FOXB1	-1.87057	DOWN
ENSG00000178573	MAF	-1.87052	DOWN
ENSG00000161270	NPHS1	-1.87042	DOWN
ENSG00000285292	ABCF2-H2BE1	-1.86973	DOWN
ENSG00000134258	VTCN1	1.86886	UP
ENSG00000179954	SSC5D	-1.86844	DOWN
ENSG00000064989	CALCRL	1.86671	UP
ENSG00000171757	LRRC34	-1.86522	DOWN
ENSG00000181790	ADGRB1	-1.86285	DOWN
ENSG00000236972	FABP5P1	1.86279	UP
ENSG00000286022	AL121899.2	1.86279	UP
ENSG00000198515	CNGA1	1.86279	UP
ENSG00000231948	HS1BP3-IT1	-1.8627	DOWN
ENSG00000172318	B3GALT1	-1.86204	DOWN
ENSG00000166394	CYB5R2	1.86188	UP
ENSG00000288045	AL352979.4	1.86091	UP
ENSG00000179855	GIPC3	-1.85897	DOWN
ENSG00000227329	AL139396.1	-1.85889	DOWN
ENSG00000259314	AC103739.2	-1.85878	DOWN
ENSG00000285159	AL627422.2	-1.85878	DOWN
ENSG00000237522	NONOP2	-1.85878	DOWN
ENSG00000157734	SNX22	-1.85825	DOWN
ENSG00000228492	RAB11FIP1P1	-1.85771	DOWN
ENSG00000152402	GUCY1A2	1.85761	UP
ENSG00000109072	VTN	1.85733	UP
ENSG00000231028	LINC00271	1.85687	UP
ENSG00000186897	C1QL4	-1.85556	DOWN
ENSG00000149131	SERPING1	-1.85228	DOWN
ENSG00000278662	GOLGA6L10	-1.85228	DOWN
ENSG00000235946	H2BW3P	-1.85131	DOWN
ENSG00000187391	MAGI2	-1.85131	DOWN
ENSG00000245750	DRAIC	-1.85037	DOWN
ENSG00000245848	CEBPA	-1.84988	DOWN
ENSG00000183674	LINC00518	1.84975	UP
ENSG00000186118	TEX38	1.84975	UP
ENSG00000178462	TUBAL3	1.84843	UP
ENSG00000270181	BIVM-ERCC5	1.84772	UP
ENSG00000276788	SNORD26	-1.84725	DOWN
ENSG00000277986	U4	-1.84725	DOWN
ENSG00000197506	SLC28A3	1.84686	UP
ENSG00000236283	AC019197.1	-1.84672	DOWN
ENSG00000241570	PAQR9-AS1	-1.84672	DOWN
ENSG00000198625	MDM4	-1.84613	DOWN
ENSG00000261635	AC103988.1	1.84441	UP
ENSG00000105642	KCNN1	1.84441	UP
ENSG00000269469	AC010619.1	-1.84385	DOWN
ENSG00000285094	LINC01488	1.84339	UP
ENSG00000101842	VSIG1	-1.84276	DOWN
ENSG00000286180	AC073140.2	-1.84189	DOWN
ENSG00000164404	GDF9	-1.84028	DOWN
ENSG00000206053	JPT2	-1.8392	DOWN
ENSG00000185924	RTN4RL1	-1.8391	DOWN
ENSG00000271344	AC018638.6	1.8368	UP
ENSG00000274150	FADS2B	1.8368	UP
ENSG00000217060	AL135903.1	1.8368	UP
ENSG00000243819	RN7SL832P	1.8368	UP
ENSG00000273155	AC092587.1	-1.83602	DOWN
ENSG00000286859	AL158214.2	-1.83602	DOWN
ENSG00000240135	PSMD12P1	-1.83477	DOWN
ENSG00000196440	ARMCX4	-1.83437	DOWN
ENSG00000230699	AL645608.2	-1.83376	DOWN
ENSG00000255774	LINC02747	1.83313	UP
ENSG00000049249	TNFRSF9	1.8322	UP
ENSG00000285771	AL139095.5	1.8322	UP
ENSG00000132681	ATP1A4	-1.83211	DOWN
ENSG00000137857	DUOX1	-1.83142	DOWN
ENSG00000012779	ALOX5	1.83134	UP
ENSG00000234577	SYNE1-AS1	1.83038	UP
ENSG00000237788	AL162615.1	1.83038	UP
ENSG00000156574	NODAL	1.83038	UP
ENSG00000144031	ANKRD53	1.83038	UP
ENSG00000164867	NOS3	1.83038	UP
ENSG00000232176	AL161909.1	-1.82978	DOWN
ENSG00000255521	AL356215.1	-1.82705	DOWN
ENSG00000100505	TRIM9	-1.8263	DOWN
ENSG00000258733	LINC02328	-1.82545	DOWN
ENSG00000245146	MALINC1	1.82475	UP
ENSG00000142347	MYO1F	-1.82454	DOWN
ENSG00000188868	ZNF563	1.82353	UP
ENSG00000177173	NAP1L4P1	1.82352	UP
ENSG00000267882	AL031666.2	1.82352	UP
ENSG00000116544	DLGAP3	-1.82308	DOWN
ENSG00000258891	AC005480.1	-1.82251	DOWN
ENSG00000262652	AC124283.3	-1.82251	DOWN
ENSG00000275601	AC011330.2	-1.82251	DOWN
ENSG00000055955	ITIH4	-1.8224	DOWN
ENSG00000124257	NEURL2	-1.81969	DOWN
ENSG00000169436	COL22A1	-1.8191	DOWN
ENSG00000280623	PCAT14	-1.8191	DOWN
ENSG00000259417	CTXND1	-1.8191	DOWN
ENSG00000233610	LINC00462	-1.81899	DOWN
ENSG00000164532	TBX20	1.81854	UP
ENSG00000253190	AC084082.1	1.81704	UP
ENSG00000286538	AC008798.2	1.81704	UP
ENSG00000107796	ACTA2	1.81663	UP
ENSG00000135063	FAM189A2	1.8146	UP
ENSG00000277887	SNORA50C	1.81382	UP
ENSG00000226445	BX322234.1	1.81355	UP
ENSG00000182584	ACTL10	1.81346	UP
ENSG00000103175	WFDC1	1.81335	UP
ENSG00000163352	LENEP	-1.81261	DOWN
ENSG00000164418	GRIK2	-1.81161	DOWN
ENSG00000228626	AC245100.3	-1.81161	DOWN
ENSG00000269935	AC092720.2	-1.81161	DOWN
ENSG00000287916	AC091607.2	-1.81148	DOWN
ENSG00000204624	DISP3	-1.81092	DOWN
ENSG00000260088	DDX59-AS1	-1.81035	DOWN
ENSG00000261796	ISY1-RAB43	1.80989	UP
ENSG00000170423	KRT78	-1.8066	DOWN
ENSG00000173705	SUSD5	-1.80649	DOWN
ENSG00000210112	MT-TM	1.80648	UP
ENSG00000234145	NAP1L4P3	-1.80588	DOWN
ENSG00000124493	GRM4	-1.80488	DOWN
ENSG00000262152	LINC00514	-1.80486	DOWN
ENSG00000248846	LINC02065	1.80396	UP
ENSG00000245148	ARAP1-AS2	1.8039	UP
ENSG00000156689	GLYATL2	1.80343	UP
ENSG00000253174	AC009630.2	-1.80274	DOWN
ENSG00000255529	POLR2M	-1.80219	DOWN
ENSG00000136155	SCEL	1.80155	UP
ENSG00000259066	AL110118.1	-1.80143	DOWN
ENSG00000274367	AC004233.3	1.80092	UP
ENSG00000258689	LINC01269	1.80061	UP
ENSG00000254662	AP000781.1	-1.80056	DOWN
ENSG00000234183	LINC01952	-1.80056	DOWN
ENSG00000284906	AC091057.5	-1.80055	DOWN
ENSG00000081818	PCDHB4	1.79977	UP
ENSG00000238113	LINC01410	1.79977	UP
ENSG00000286813	AC015871.6	1.79977	UP
ENSG00000248131	LINC01194	1.7997	UP
ENSG00000273212	AC000068.2	-1.79922	DOWN
ENSG00000283312	AC017104.3	-1.79842	DOWN
ENSG00000010671	BTK	-1.79789	DOWN
ENSG00000175728	LINC02873	-1.79789	DOWN
ENSG00000197140	ADAM32	-1.79789	DOWN
ENSG00000261606	AC091230.1	-1.79789	DOWN
ENSG00000187123	LYPD6	1.79721	UP
ENSG00000285920	AC087721.2	1.79669	UP
ENSG00000280088	AC126474.2	-1.79601	DOWN
ENSG00000215347	SLC25A5P1	-1.79512	DOWN
ENSG00000261423	TMEM202-AS1	-1.79436	DOWN
ENSG00000253133	AC009630.1	1.79433	UP
ENSG00000164283	ESM1	1.7926	UP
ENSG00000254759	NAP1L1P1	-1.79246	DOWN
ENSG00000126890	CTAG2	-1.79118	DOWN
ENSG00000185105	MYADML2	-1.7908	DOWN
ENSG00000139915	MDGA2	1.79045	UP
ENSG00000120738	EGR1	-1.79004	DOWN
ENSG00000268230	AC012313.3	-1.78876	DOWN
ENSG00000287780	AC104850.2	-1.7886	DOWN
ENSG00000225756	DBH-AS1	1.78819	UP
ENSG00000280206	AC026401.3	1.78791	UP
ENSG00000276509	AC239799.1	1.78791	UP
ENSG00000139973	SYT16	-1.78754	DOWN
ENSG00000248698	LINC01085	-1.78749	DOWN
ENSG00000100473	COCH	-1.78706	DOWN
ENSG00000234857	HNRNPUL2-BSCL2	-1.78434	DOWN
ENSG00000168263	KCNV2	-1.784	DOWN
ENSG00000261499	AC233699.1	-1.78167	DOWN
ENSG00000084710	EFR3B	-1.78069	DOWN
ENSG00000264301	LINC01444	-1.78062	DOWN
ENSG00000140398	NEIL1	-1.77821	DOWN
ENSG00000184588	PDE4B	-1.77758	DOWN
ENSG00000272799	AC006238.1	-1.77635	DOWN
ENSG00000257376	AC079601.2	-1.77635	DOWN
ENSG00000267726	LINC02565	-1.77635	DOWN
ENSG00000173175	ADCY5	-1.7753	DOWN
ENSG00000258754	LINC01579	-1.7746	DOWN
ENSG00000238245	MYO5BP2	1.77457	UP
ENSG00000275719	AC008622.2	1.77446	UP
ENSG00000133424	LARGE1	-1.77427	DOWN
ENSG00000235568	NFAM1	1.77141	UP
ENSG00000253417	LINC02159	1.76913	UP
ENSG00000124507	PACSIN1	-1.76601	DOWN
ENSG00000258586	LINC02274	-1.76549	DOWN
ENSG00000244274	DBNDD2	1.76541	UP
ENSG00000167355	OR51B5	1.76446	UP
ENSG00000126217	MCF2L	1.76432	UP
ENSG00000251288	AC018797.2	-1.76419	DOWN
ENSG00000287815	AC005081.1	-1.76419	DOWN
ENSG00000133739	LRRCC1	-1.76417	DOWN
ENSG00000219435	CATSPERZ	1.76389	UP
ENSG00000174225	ARL13A	1.76367	UP
ENSG00000262528	AL022341.2	-1.76232	DOWN
ENSG00000142549	IGLON5	-1.76171	DOWN
ENSG00000272275	AC092687.3	1.76073	UP
ENSG00000175920	DOK7	-1.76057	DOWN
ENSG00000167580	AQP2	-1.76043	DOWN
ENSG00000266934	AC005746.1	1.75898	UP
ENSG00000171722	SPATA46	1.75898	UP
ENSG00000091592	NLRP1	1.75803	UP
ENSG00000110799	VWF	-1.75797	DOWN
ENSG00000267453	CLEC4O	1.75581	UP
ENSG00000250012	AC079848.1	1.75569	UP
ENSG00000271746	AL031848.2	-1.75312	DOWN
ENSG00000233597	AC133435.1	1.75241	UP
ENSG00000154252	GAL3ST2	1.75239	UP
ENSG00000225083	GRTP1-AS1	1.75239	UP
ENSG00000236165	PRADC1P1	1.75239	UP
ENSG00000260810	AL135818.2	-1.75172	DOWN
ENSG00000236754	AC007666.1	-1.75172	DOWN
ENSG00000155749	FLACC1	-1.75172	DOWN
ENSG00000234329	AL604028.2	1.75012	UP
ENSG00000278112	AC145423.2	-1.74954	DOWN
ENSG00000070669	ASNS	-1.74939	DOWN
ENSG00000278727	AC000403.1	-1.74874	DOWN
ENSG00000239920	AC104389.5	1.74802	UP
ENSG00000141497	ZMYND15	-1.74765	DOWN
ENSG00000005108	THSD7A	-1.7469	DOWN
ENSG00000279057	AC141586.4	1.7465	UP
ENSG00000197757	HOXC6	1.74608	UP
ENSG00000255513	AC005363.1	1.74606	UP
ENSG00000287655	AC023283.1	1.74598	UP
ENSG00000285991	AL355312.5	1.7454	UP
ENSG00000198868	MTND4LP30	1.74339	UP
ENSG00000163762	TM4SF18	-1.74273	DOWN
ENSG00000288234	BX255925.4	-1.74104	DOWN
ENSG00000198754	OXCT2	1.74068	UP
ENSG00000223886	AC073073.1	1.73912	UP
ENSG00000260388	LINC00562	1.73644	UP
ENSG00000223776	LGALS8-AS1	-1.7364	DOWN
ENSG00000176076	KCNE5	1.73579	UP
ENSG00000198788	MUC2	-1.73578	DOWN
ENSG00000239911	PRKAG2-AS1	-1.73387	DOWN
ENSG00000157423	HYDIN	1.73358	UP
ENSG00000245869	AP004609.1	1.73264	UP
ENSG00000262223	AC110285.1	1.73264	UP
ENSG00000285560	AC103739.3	1.73264	UP
ENSG00000214265	AC124312.1	1.73264	UP
ENSG00000230490	AL139383.1	1.73264	UP
ENSG00000248206	AC074194.1	1.73264	UP
ENSG00000130822	PNCK	-1.73204	DOWN
ENSG00000199785	SNORA52	1.7318	UP
ENSG00000229937	PRPS1L1	1.73137	UP
ENSG00000272968	RBAK-RBAKDN	1.73103	UP
ENSG00000188710	QRFP	1.72955	UP
ENSG00000083307	GRHL2	1.72791	UP
ENSG00000196670	ZFP62	-1.7256	DOWN
ENSG00000273004	AL078644.1	-1.72394	DOWN
ENSG00000122728	TAF1L	1.72292	UP
ENSG00000273398	AC017083.3	1.72248	UP
ENSG00000214954	LRRC69	-1.72219	DOWN
ENSG00000121316	PLBD1	-1.72029	DOWN
ENSG00000241935	HOGA1	-1.71975	DOWN
ENSG00000166819	PLIN1	-1.71741	DOWN
ENSG00000064651	SLC12A2	1.71708	UP
ENSG00000132932	ATP8A2	-1.71695	DOWN
ENSG00000157399	ARSL	-1.71612	DOWN
ENSG00000286535	AC139019.1	-1.71514	DOWN
ENSG00000144045	DQX1	-1.71358	DOWN
ENSG00000226055	PAICSP1	-1.71228	DOWN
ENSG00000122133	PAEP	-1.71193	DOWN
ENSG00000006740	ARHGAP44	-1.71138	DOWN
ENSG00000232070	TMEM253	-1.7089	DOWN
ENSG00000170523	KRT83	1.70807	UP
ENSG00000000005	TNMD	1.70759	UP
ENSG00000188613	NANOS1	-1.7075	DOWN
ENSG00000258947	TUBB3	1.70742	UP
ENSG00000146243	IRAK1BP1	-1.70682	DOWN
ENSG00000091583	APOH	-1.7054	DOWN
ENSG00000151640	DPYSL4	1.70497	UP
ENSG00000223697	AF230666.1	-1.70395	DOWN
ENSG00000230578	AC234781.5	-1.70375	DOWN
ENSG00000158055	GRHL3	1.70367	UP
ENSG00000126262	FFAR2	1.7034	UP
ENSG00000272256	AC044849.1	-1.70225	DOWN
ENSG00000171161	ZNF672	-1.70098	DOWN
ENSG00000022267	FHL1	-1.70068	DOWN
ENSG00000125735	TNFSF14	1.69986	UP
ENSG00000267156	TPMTP1	1.6994	UP
ENSG00000273514	FOXD4L6	-1.69894	DOWN
ENSG00000159403	C1R	1.69858	UP
ENSG00000188112	C6orf132	1.69714	UP
ENSG00000266554	LINC01443	-1.69641	DOWN
ENSG00000263503	MAPK8IP1P2	1.6964	UP
ENSG00000104833	TUBB4A	1.69618	UP
ENSG00000277209	RPPH1	1.69563	UP
ENSG00000205639	MFSD2B	1.69561	UP
ENSG00000248588	AC008517.1	1.6945	UP
ENSG00000212125	TAS2R15P	-1.69425	DOWN
ENSG00000256966	AL513165.2	-1.69403	DOWN
ENSG00000288473	AL669830.1	-1.69395	DOWN
ENSG00000144802	NFKBIZ	1.69363	UP
ENSG00000260604	AL590004.3	1.69263	UP
ENSG00000120658	ENOX1	1.69243	UP
ENSG00000250645	AC010442.2	-1.69081	DOWN
ENSG00000176236	RPP38-DT	1.69063	UP
ENSG00000197837	H4-16	-1.69004	DOWN
ENSG00000279283	AC131009.4	1.68981	UP
ENSG00000153233	PTPRR	1.68967	UP
ENSG00000104835	SARS2	-1.68962	DOWN
ENSG00000111837	MAK	-1.68935	DOWN
ENSG00000163631	ALB	-1.6846	DOWN
ENSG00000149968	MMP3	1.68444	UP
ENSG00000245849	RAD51-AS1	-1.68294	DOWN
ENSG00000240401	AC012358.2	-1.68272	DOWN
ENSG00000266311	AC007952.8	-1.68166	DOWN
ENSG00000272163	AF106564.1	-1.68166	DOWN
ENSG00000162849	KIF26B	-1.68166	DOWN
ENSG00000277324	AC093462.1	-1.68061	DOWN
ENSG00000168398	BDKRB2	-1.68042	DOWN
ENSG00000281566	AL157778.1	1.68034	UP
ENSG00000049656	CLPTM1L	1.67933	UP
ENSG00000180861	LINC01559	1.67511	UP
ENSG00000184659	FOXD4L4	-1.67378	DOWN
ENSG00000165949	IFI27	1.67373	UP
ENSG00000110693	SOX6	-1.67336	DOWN
ENSG00000287710	AC067852.5	-1.673	DOWN
ENSG00000237289	CKMT1B	-1.67275	DOWN
ENSG00000226312	CFLAR-AS1	1.67273	UP
ENSG00000228063	LYPLAL1-DT	-1.67252	DOWN
ENSG00000050438	SLC4A8	-1.67252	DOWN
ENSG00000160325	CACFD1	-1.67222	DOWN
ENSG00000165124	SVEP1	-1.67158	DOWN
ENSG00000274553	AC138035.3	1.67158	UP
ENSG00000265205	AC010761.3	1.67158	UP
ENSG00000260941	LINC00622	-1.66775	DOWN
ENSG00000279246	AP003108.3	1.66497	UP
ENSG00000135547	HEY2	1.66349	UP
ENSG00000172348	RCAN2	1.66312	UP
ENSG00000287817	AL096701.4	-1.66283	DOWN
ENSG00000197647	ZNF433	1.66239	UP
ENSG00000242288	BMS1P4-AGAP5	-1.66221	DOWN
ENSG00000187908	DMBT1	1.66205	UP
ENSG00000196754	S100A2	-1.66049	DOWN
ENSG00000138653	NDST4	-1.66	DOWN
ENSG00000168421	RHOH	-1.66	DOWN
ENSG00000251634	NAIPP4	-1.66	DOWN
ENSG00000286625	AC113370.1	-1.66	DOWN
ENSG00000215283	HMGB3P24	-1.65994	DOWN
ENSG00000267520	AC010733.1	-1.65976	DOWN
ENSG00000254008	LINC00051	-1.65959	DOWN
ENSG00000186487	MYT1L	-1.65959	DOWN
ENSG00000262410	AC024361.1	-1.65959	DOWN
ENSG00000278275	AC103705.1	-1.65925	DOWN
ENSG00000125384	PTGER2	-1.65925	DOWN
ENSG00000159712	ANKRD18CP	-1.65925	DOWN
ENSG00000172717	FAM71D	-1.65925	DOWN
ENSG00000189167	ZAR1L	-1.65925	DOWN
ENSG00000213302	AC015983.1	-1.65925	DOWN
ENSG00000223342	AL158817.1	-1.65925	DOWN
ENSG00000227382	EIF4A2P2	-1.65925	DOWN
ENSG00000228513	AC023271.2	-1.65925	DOWN
ENSG00000228718	LINC02521	-1.65925	DOWN
ENSG00000229519	AL591866.1	-1.65925	DOWN
ENSG00000237514	PTP4A1P7	-1.65925	DOWN
ENSG00000238123	MID1IP1-AS1	-1.65925	DOWN
ENSG00000240364	RPL31P59	-1.65925	DOWN
ENSG00000241128	OR14A2	-1.65925	DOWN
ENSG00000242391	AC099677.3	-1.65925	DOWN
ENSG00000251259	AC004069.1	-1.65925	DOWN
ENSG00000255035	SDHCP4	-1.65925	DOWN
ENSG00000258377	AL139099.1	-1.65925	DOWN
ENSG00000258789	AL162171.1	-1.65925	DOWN
ENSG00000258922	AC106028.2	-1.65925	DOWN
ENSG00000259840	Z97653.1	-1.65925	DOWN
ENSG00000266289	AC012213.3	-1.65925	DOWN
ENSG00000276351	AC004556.4	-1.65925	DOWN
ENSG00000279353	AP001324.3	-1.65925	DOWN
ENSG00000280836	AL355480.1	-1.65925	DOWN
ENSG00000287508	AC009560.4	-1.65925	DOWN
ENSG00000288072	AC008507.5	-1.65925	DOWN
ENSG00000107551	RASSF4	1.65904	UP
ENSG00000286162	AL162253.2	-1.65846	DOWN
ENSG00000187486	KCNJ11	-1.65806	DOWN
ENSG00000001617	SEMA3F	-1.65712	DOWN
ENSG00000277349	CICP25	-1.65393	DOWN
ENSG00000287238	AP002954.2	-1.65376	DOWN
ENSG00000116652	DLEU2L	-1.65215	DOWN
ENSG00000164099	PRSS12	1.65136	UP
ENSG00000019505	SYT13	1.65094	UP
ENSG00000180730	SHISA2	-1.65054	DOWN
ENSG00000139714	MORN3	-1.65037	DOWN
ENSG00000261377	PDCD6IPP2	-1.65008	DOWN
ENSG00000110203	FOLR3	1.65	UP
ENSG00000107014	RLN2	-1.64984	DOWN
ENSG00000105851	PIK3CG	1.6496	UP
ENSG00000091137	SLC26A4	-1.64956	DOWN
ENSG00000250999	AC136604.2	1.64933	UP
ENSG00000266896	AL354892.3	-1.64635	DOWN
ENSG00000232874	AC080129.2	-1.64616	DOWN
ENSG00000285602	AC097625.1	-1.64616	DOWN
ENSG00000185291	IL3RA	-1.64615	DOWN
ENSG00000143195	ILDR2	-1.64501	DOWN
ENSG00000158473	CD1D	-1.64485	DOWN
ENSG00000146039	SLC17A4	-1.64485	DOWN
ENSG00000278962	AC092645.1	-1.64452	DOWN
ENSG00000105467	SYNGR4	-1.64425	DOWN
ENSG00000145526	CDH18	1.64359	UP
ENSG00000252147	RNY3P16	1.64099	UP
ENSG00000229112	AL356583.2	1.64099	UP
ENSG00000213519	AC132008.1	1.64099	UP
ENSG00000264012	AC091588.1	1.64099	UP
ENSG00000264435	AC104982.3	1.64099	UP
ENSG00000271967	AL583856.2	1.64099	UP
ENSG00000225365	AC078942.1	1.64099	UP
ENSG00000242983	CABYRP1	1.64099	UP
ENSG00000259847	LINC02126	1.64099	UP
ENSG00000249504	PCDHA14	1.64099	UP
ENSG00000184274	LINC00315	1.64099	UP
ENSG00000259993	AC135731.1	1.64099	UP
ENSG00000262319	AC007952.6	1.64099	UP
ENSG00000140107	SLC25A47	1.64099	UP
ENSG00000133665	DYDC2	1.64099	UP
ENSG00000230537	AL158071.2	1.64099	UP
ENSG00000277586	NEFL	1.64099	UP
ENSG00000227825	SLC9A7P1	1.64099	UP
ENSG00000134007	ADAM20	1.64099	UP
ENSG00000164929	BAALC	1.64099	UP
ENSG00000228127	LINC01649	1.64099	UP
ENSG00000121075	TBX4	1.64099	UP
ENSG00000120088	CRHR1	1.64099	UP
ENSG00000080709	KCNN2	1.64099	UP
ENSG00000227076	AL158166.1	1.64099	UP
ENSG00000267682	AC016590.2	1.64099	UP
ENSG00000234371	RPSAP31	1.64099	UP
ENSG00000285972	CERNA2	1.64099	UP
ENSG00000159339	PADI4	1.64099	UP
ENSG00000285831	AC027329.1	1.64099	UP
ENSG00000221826	PSG3	1.64099	UP
ENSG00000134917	ADAMTS8	1.64099	UP
ENSG00000228697	AL023755.1	1.64099	UP
ENSG00000004939	SLC4A1	1.64099	UP
ENSG00000205835	GMNC	1.64099	UP
ENSG00000151572	ANO4	1.64099	UP
ENSG00000284377	AL589669.1	1.64066	UP
ENSG00000228816	AK3P5	1.64066	UP
ENSG00000254063	DUXAP2	1.64066	UP
ENSG00000287270	AL137140.1	1.64066	UP
ENSG00000286353	AC115282.1	1.64066	UP
ENSG00000244459	AC147067.1	1.6405	UP
ENSG00000188487	INSC	1.6405	UP
ENSG00000218014	KRT19P1	1.64038	UP
ENSG00000250120	PCDHA10	1.64038	UP
ENSG00000165194	PCDH19	1.64038	UP
ENSG00000269376	AL356740.3	1.64034	UP
ENSG00000170369	CST2	1.64034	UP
ENSG00000231550	PTCHD3P2	1.64027	UP
ENSG00000242880	AC026341.1	1.64027	UP
ENSG00000111981	ULBP1	-1.63927	DOWN
ENSG00000286785	LINC01622	-1.63884	DOWN
ENSG00000205808	PLPP6	-1.63875	DOWN
ENSG00000166025	AMOTL1	-1.63851	DOWN
ENSG00000087245	MMP2	-1.63677	DOWN
ENSG00000267308	LINC01764	1.63659	UP
ENSG00000225285	LINC01770	-1.63488	DOWN
ENSG00000130479	MAP1S	-1.63474	DOWN
ENSG00000187726	DNAJB13	-1.6344	DOWN
ENSG00000217648	AL136116.3	1.634	UP
ENSG00000102312	PORCN	-1.63376	DOWN
ENSG00000153086	ACMSD	1.63291	UP
ENSG00000164266	SPINK1	1.63289	UP
ENSG00000177363	LRRN4CL	1.63279	UP
ENSG00000171189	GRIK1	-1.63241	DOWN
ENSG00000250420	AACSP1	-1.63241	DOWN
ENSG00000257675	BTBD10P1	-1.63241	DOWN
ENSG00000119283	TRIM67	-1.63241	DOWN
ENSG00000215325	ASS1P10	-1.63241	DOWN
ENSG00000243304	AC008494.1	-1.63208	DOWN
ENSG00000148408	CACNA1B	-1.63143	DOWN
ENSG00000204188	GGNBP1	-1.63143	DOWN
ENSG00000267253	WHSC1L2P	-1.63143	DOWN
ENSG00000270061	AC068790.5	-1.63143	DOWN
ENSG00000271843	AC012557.1	-1.63143	DOWN
ENSG00000116194	ANGPTL1	-1.63143	DOWN
ENSG00000181626	ANKRD62	-1.63143	DOWN
ENSG00000207313	SNORA2B	-1.63143	DOWN
ENSG00000223442	TH2LCRR	-1.63143	DOWN
ENSG00000228604	AL121759.1	-1.63143	DOWN
ENSG00000230849	GOT2P2	-1.63143	DOWN
ENSG00000234419	CICP13	-1.63143	DOWN
ENSG00000235531	MSC-AS1	-1.63143	DOWN
ENSG00000236813	BTF3P8	-1.63143	DOWN
ENSG00000237978	KCNMB2-AS1	-1.63143	DOWN
ENSG00000263585	AC145207.4	-1.63143	DOWN
ENSG00000265010	AC087301.1	-1.63143	DOWN
ENSG00000266296	ARIH2P1	-1.63143	DOWN
ENSG00000271817	U3	-1.63143	DOWN
ENSG00000272137	AL451064.1	-1.63143	DOWN
ENSG00000279608	AL353795.3	-1.63143	DOWN
ENSG00000287884	AC005594.1	-1.63143	DOWN
ENSG00000110852	CLEC2B	1.63066	UP
ENSG00000235602	POU5F1P3	1.63053	UP
ENSG00000232043	AL133230.1	1.63053	UP
ENSG00000110169	HPX	1.63053	UP
ENSG00000272980	Z94721.2	-1.62927	DOWN
ENSG00000264961	MIR4730	1.62623	UP
ENSG00000251819	RNU6-322P	1.62623	UP
ENSG00000278642	AC015813.4	1.62623	UP
ENSG00000279372	AC137723.1	1.62623	UP
ENSG00000168148	H3-4	1.62623	UP
ENSG00000269915	AP006621.4	1.62623	UP
ENSG00000286334	AL161430.1	1.62623	UP
ENSG00000277840	AC026368.1	1.62623	UP
ENSG00000232762	AL355483.2	1.62623	UP
ENSG00000249222	ATP5MGL	1.62623	UP
ENSG00000267016	AC111170.1	1.62623	UP
ENSG00000267387	AC020931.1	1.62623	UP
ENSG00000280038	DNM1P41	1.62623	UP
ENSG00000278739	MIR6859-4	1.62623	UP
ENSG00000200737	Y_RNA	1.62623	UP
ENSG00000206612	SNORA2A	1.62623	UP
ENSG00000271555	AC113139.1	1.62623	UP
ENSG00000272691	AC092807.2	1.62623	UP
ENSG00000218502	H2AZP3	1.62623	UP
ENSG00000263986	AC087393.2	1.62623	UP
ENSG00000274251	AP003419.2	1.62623	UP
ENSG00000243904	RPSAP5	1.62623	UP
ENSG00000226797	AC005828.1	1.62623	UP
ENSG00000218582	GAPDHP63	1.62623	UP
ENSG00000230711	CTAGE13P	1.62623	UP
ENSG00000229227	AL356056.1	1.62623	UP
[truncated: 2,677 more rows]
